# Supplementary material for: Comparative analyses of the metabolite and ion concentrations in nectar, nectaries, and leaves of 36 bromeliads with different photosynthesis and pollinator types
Source: Front Plant Sci. 2022 Aug 26;13:987145. doi: 10.3389/fpls.2022.987145 (PMC9459329; doi:10.3389/fpls.2022.987145)
Supplement: Supplementary file 1 [file Data_Sheet_1.xlsx]

## Sheet: Leaves
Supplementary Material
Comparative analyses of the metabolite and ion concentrations in nectar, nectaries, and leaves of 36 bromeliads with different photosynthesis and pollinator types
Author: Thomas Göttlinger*, Gertrud Lohaus
*Correspondence: Thomas Göttlinger (goettlinger@uni-wuppertal.de)
Original data: Measurement of sugar, starch, amino acids and inorganic ions in leaves, nectaries and nectar.
		Glucose [mM]	Fructose [mM]	Sucrose [mM]	Starch [mg/g FW]	Asparagine [mM]	Glutamine [mM]	Aspatic acid [mM]	Glutamic acid [mM]	Alanine [mM]	Serine [mM]	Glycine [mM]	Threonine [mM]	Valine [mM]	Isoleucine [mM]	Leucine [mM]	Methionine [mM]	Phenylalanine [mM]	Tryptophan [mM]	Tyrosine [mM]	Proline [mM]	Arginine [mM]	Histidine [mM]	Lysine [mM]	Chloride [mM]	Phosphate [mM]	Sulfate [mM]	Nitrate [mM]	Sodium [mM]	Potassium [mM]	Magnesium [mM]	Calcium [mM]
Aechmea	fasciata	35.3513	49.9546	12.6289	2.04617	0.0548841	0.191663	0.114337	0.576463	0.2596	0.0892177	0.0662661	0.0178825	0.196514	0.0193806	0.0256494	0.00130834	0.0277451	0	0.00986877	0.0129985	0.0186361	0.0162021	0	31.7899	1.38965	1.35448	0.779412	6.0265	74.3678	1.86599	2.51676
Aechmea	fasciata	40.5459	77.7374	14.8536	2.06996	0.0560096	0.190444	0.10014	0.519863	0.234251	0.0640303	0.0538595	0.0115655	0.187337	0.0123376	0.00936445	0.00502468	0.0153226	0	0	0.030013	0.0137	0.0072334	0	27.0915	0.911027	0.797417	0.511485	5.31753	70.5022	1.62643	1.87228
Aechmea	fasciata	44.8833	80.3782	15.5394	3.38168	0.039048	0.184019	0.133187	0.631944	0.27434	0.0731027	0.0591078	0	0.29855	0	0	0	0	0	0	0.0177666	0	0.014535	0	26.7657	0.965458	0.854423	0.0850433	4.03314	64.7099	5.31501	0.862551
Aechmea	gamosepala	68.732	97.527	18.5006	12.4284	0	0.0383627	0.0879397	0.220482	0.0548704	0.0599599	0.0344924	0.0146357	0.0909425	0.0125542	0.020706	0.0024181	0.0125558	0.0183343	0	0.00109397	0.0125556	0.00619799	0	25.6875	9.07411	6.65502	0.356187	22.7071	115.234	6.43552	15.2438
Aechmea	gamosepala	59.5769	82.9498	11.712	17.3526	0	0.0237587	0.0535434	0.126255	0	0.0303067	0.0208034	0.00674281	0.0490967	0.00639058	0.0257368	0.00251373	0.00930342	0.0203048	0	0.00112231	0.00431138	0	0	30.9207	6.16912	5.76069	0	21.2279	110.45	5.99934	14.4117
Aechmea	gamosepala	71.6928	99.1459	14.5489	18.6855	0.0332766	0.0791148	0.197819	0.427377	0.0882657	0.116916	0.0691091	0	0.253249	0.0118447	0.018234	0.0132777	0.0145301	0.00722579	0.0118953	0.0975594	0.0297009	0	0	23.9854	5.70069	3.74232	0	19.4973	116.276	11.2752	40.1384
Aechmea	miniata discolor	7.41735	13.6845	5.09956	8.60846	0.170131	1.00646	0.363558	0.394148	0.0898114	0.0591432	0.0372711	0.00651846	0.0676984	0.0154922	0.0235297	0.00283087	0.0220887	0.0127718	0	0.0320951	0.0068636	0.000568562	0	34.6503	0.993163	3.55645	0.180496	27.0692	54.518	8.41006	40.7978
Aechmea	miniata discolor	11.4592	19.6843	3.25283	8.80496	0.370251	2.28306	0.804173	0.919887	0.198618	0.145948	0.0961201	0.0208683	0.147504	0.0204062	0.0241892	0.010729	0.0322334	0.0134234	0.016092	0.0839521	0.0199448	0	0	40.8209	1.23766	3.87001	0.247367	23.937	49.8802	6.82209	34.2906
Aechmea	miniata discolor	9.06551	14.4661	2.91546	11.8595	0.239223	1.39588	0.630992	0.623382	0.152039	0.0956781	0.0508843	0	0.149705	0.00521784	0.00841864	0	0.00971193	0.00258034	0	0.0940067	0	0	0	45.1876	1.44607	4.66501	0	29.2325	60.0824	8.893	44.5475
Aechmea	nudicaulis	30.548	29.0797	2.28294	20.3264	0.0170096	0.0669913	0.0347419	0.153666	0.0766837	0.0451777	0.0596746	0.00660864	0.0758626	0.0129233	0.0189908	0	0.0167566	0.0269119	0	0.0169582	0.00723786	0.00506622	0	20.9446	7.56863	5.23244	0.284704	25.6868	85.0695	12.1552	52.8405
Aechmea	nudicaulis	46.3122	47.5175	4.93717	16.1123	0.0177145	0.103239	0.0444764	0.206771	0.115051	0.0647339	0.0824136	0.0131523	0.118824	0.0200789	0.0159281	0	0.0211902	0.0275534	0	0.0609237	0.0117636	0.00615102	0	19.0969	7.87487	5.09355	0.252863	24.9957	103.378	11.7249	48.1357
Aechmea	nudicaulis	43.5053	42.2375	6.20224	18.5141	0.0341389	0.118251	0.0577225	0.27662	0.123025	0.0688634	0.0781379	0.0153813	0.233992	0.0111837	0.00952945	0.00336716	0.0080326	0	0	0.11607	0.0117169	0.00531128	0	16.5049	4.4439	3.05532	0	24.9729	103.025	12.2461	52.931
Aechmea	orlandiana	15.4711	18.9277	20.8058	11.1984	0	0.0314516	0.1669	0.260914	0.0895336	0.0711999	0.0232941	0.0133266	0.0155259	0.0160518	0.0175886	0	0.008618	0.0123462	0	0.0150233	0.0111845	0.00553876	0	35.7775	2.88475	10.1389	0	30.7672	51.1677	9.83193	22.0873
Aechmea	orlandiana	8.6206	15.9839	16.5207	12.8782	0	0.0356486	0.148502	0.249872	0.0906372	0.0767322	0.0259485	0.0149329	0.0624841	0.0187697	0.0233314	0	0.0130419	0.0169803	0	0.0115755	0.0116865	0.0113812	0	50.7264	5.468	11.8708	0.991839	15.212	47.0913	15.8884	50.6519
Aechmea	orlandiana	8.04947	15.1598	16.9473	12.5218	0	0.0165038	0.0775512	0.197776	0.0405833	0.0499257	0.0202193	0.00899761	0.0427808	0.0128809	0.0187448	0	0.0109574	0.0156976	0	0.0102447	0.00788862	0.0082206	0	29.8327	3.20952	7.20221	0.365052	22.0702	70.1381	12.8759	37.1518
Aechmea	recurvata	27.2738	6.76672	0.591141	9.77451	0.562433	0.139694	0.389379	0.204043	0.251216	0.286826	0.0538396	0.0715969	0.62111	0.0197824	0.0248368	0.0199786	0.0181178	0	0.0174305	0.0590059	0.0188453	0.0227857	0.0263091	3.37376	2.62546	0.552687	0	34.4716	103.818	16.1623	45.7101
Aechmea	recurvata	35.4	13.6254	2.46607	8.74562	0.974744	0.232475	0.670612	0.305924	0.470623	0.568472	0.1063	0.10951	0.998044	0.0432091	0.0523879	0.0233578	0.0333558	0	0.0401529	0.0768009	0.0308533	0.0496055	0.0528568	3.2814	0.543452	0.497552	0	21.8453	61.7262	16.692	71.3534
Aechmea	recurvata	42.7295	18.9867	1.07916	8.53732	1.69119	0.248229	0.375535	0.193267	0.286538	0.340432	0.0657048	0.219642	0.756625	0.0442831	0.0506567	0.0192132	0.0399021	0.00957457	0.0441759	0.0936289	0.0388653	0.0301127	0.0499479	4.67136	1.81738	1.35514	0	15.2298	46.6689	9.1912	40.4199
Alcantarea	imperalis	83.8204	73.5977	3.42891	0.633058	6.16549	9.62164	2.46523	0.289187	0.942871	0.825939	0.633041	0.835148	0.42455	0.170491	0.0583558	0.012082	0.0818421	0.0459784	0.187738	0.101701	0.128075	0.350555	0.172645	4.03419	3.23121	0.803907	0.102605	2.2435	81.1324	3.01689	1.28855
Alcantarea	imperalis	40.538	29.0129	1.84184	2.15961	6.09857	9.71358	2.53033	0.292747	0.971757	0.888111	0.659899	0.813749	0.472762	0.174497	0.0615808	0.00604346	0.0903533	0.0508137	0.195542	0.114657	0.167689	0.383993	0.204194	1.25631	4.92941	1.3518	0.200856	3.27757	103.683	4.39543	1.71277
Alcantarea	imperalis	26.7663	22.6606	2.02638	0.301822	9.67117	9.36587	2.93279	0.659989	0.949962	0.903202	0.99123	1.08131	0.515247	0.185232	0.0684424	0.00936441	0.0865429	0.0460714	0.150983	0.107827	0.12832	0.465213	0.332766	5.12102	1.76558	0.96825	0	3.06607	92.8324	5.69545	1.33821
Alcantarea	regina	60.9027	39.2313	5.34415	0.932252	9.04235	3.24536	0.762092	0.335571	0.442277	0.964493	0.1701	0.231479	0.321468	0.0551575	0.0666372	0.00893095	0.217686	0.092947	0.0861998	0.250991	0.184245	0.151166	0.235827	41.581	12.228	19.4691	0	8.41807	61.6202	5.59727	8.25836
Alcantarea	regina	55.4413	35.1179	4.72479	1.51491	12.1926	3.51855	0.862436	0.341201	0.483891	1.28513	0.201293	0.259769	0.373707	0.0668457	0.0685549	0.014237	0.259972	0.127579	0	0.186363	0.259069	0.2488	0.287408	35.0622	8.14404	12.8182	0	4.04387	67.0998	5.18123	7.60459
Alcantarea	regina	72.2309	39.0304	2.22868	2.79676	13.5253	3.44136	0.850269	0.176753	0.452465	1.4932	0.208264	0.261757	0.429558	0.0614808	0.0407335	0	0.165331	0.226705	0.101582	0.197749	0.182049	0.157047	0.262656	41.2877	6.09515	11.302	0	4.37794	77.4432	6.19144	8.48743
Billbergia	euphemiae	33.5732	41.5794	17.9222	31.1891	0.300785	0.157088	0.561212	1.36496	0.209089	0.360998	0.0196411	0.102169	0.357431	0.134502	0.382257	0.156184	0.177991	0.209674	0.0616658	0.130476	0.0810889	0.0446786	0.103062	17.5881	17.9844	12.3268	0.303547	4.43241	106.023	5.22182	30.9758
Billbergia	euphemiae	33.0964	52.4953	55.6136	32.1877	0.289886	0.0809598	0.539963	1.44755	0.188419	0.521441	0.104772	0.145732	0.422637	0.175543	0.474152	0.0967801	0.225292	0.154342	0.0796975	0.136348	0.156283	0.101982	0.167578	22.8187	21.7266	18.6206	0	5.73162	119.566	4.09818	28.7091
Billbergia	euphemiae	27.1514	37.6969	25.1874	27.6904	0.497998	0.184192	1.02116	2.08547	0.309709	0.638409	0.0720936	0.14927	0.830789	0.125822	0.122961	0.0184186	0.221504	0.259058	0.0633108	0.405056	0.0950658	0.0705221	0.087266	17.5821	19.5117	16.0481	0	4.25496	94.9358	4.53628	26.2162
Billbergia	fosteriana	16.1987	21.2471	57.7499	36.2538	3.18088	0.522616	1.00078	0.355676	1.00496	0.529233	0.118665	0.064936	0	0.0270519	0.15882	0	0.0229345	0.0364936	0.0237692	0.0405879	0.0480463	0.000233444	0.0661786	24.0943	15.6994	6.82167	0.601565	12.6185	102.156	5.72639	24.2096
Billbergia	fosteriana	18.0809	21.967	68.126	35.1261	1.83598	0.30547	0.551401	0.199182	0.590234	0.275101	0.049676	0.0264391	0.436381	0.0185106	0.14466	0.00446519	0.0221465	0.0331351	0.00766651	0.0375616	0.0275587	0.00846211	0.0335729	20.1871	11.9094	5.34894	0.46991	10.6695	89.4075	4.04447	16.109
Billbergia	fosteriana	12.1007	15.9403	29.6826	41.2565	2.07455	0.259653	0.728279	0.216674	0.607719	0.260981	0.048137	0.0164247	0.745061	0.00723042	0.0205186	0.00704901	0.00337961	0	0.0196947	0.0750816	0.0181754	0.00594969	0	20.2619	13.8902	5.1537	0	17.4298	88.2914	6.94872	15.1326
Billbergia	morelli	49.3544	43.9711	21.2549	6.42025	0	0.0635346	0.0439129	0.296309	0	0.0525598	0.119681	0.0303574	0.125601	0.0197419	0.0212812	0.0011765	0.0251908	0	0	0.100822	0.0293532	0.0149016	0	37.4331	3.39581	8.98814	1.21908	3.95773	66.1966	2.66876	3.94826
Billbergia	morelli	55.8437	44.6955	23.1337	8.2344	0.0401482	0.0743832	0.0540477	0.337716	0.0600211	0.0782584	0.159798	0.0333549	0.154972	0.0280856	0.0200428	0.00936266	0.0354095	0	0	0.0527026	0.0385791	0.0166592	0.0350937	31.1138	2.77845	7.35173	0.221299	2.89953	54.4723	6.24626	20.868
Billbergia	morelli	43.5842	36.1185	22.3248	15.527	0	0.0784937	0.0725321	0.41347	0.0554774	0.0918584	0.181286	0.0208933	0.236058	0.0139842	0.00839938	0	0.0143248	0	0.0130027	0.136121	0.0216494	0.0255484	0	34.1878	8.87996	8.38603	0	2.31832	38.6848	4.08244	13.9475
Billbergia	vittata	21.6423	29.2084	5.29372	24.5399	0	0.0933757	0.71267	0.157136	0.447373	0.340009	0.0610261	0.114731	0.956268	0.0396109	0	0.0809932	0.0661389	0	0	0	0.0376893	0.0110167	0.0803637	57.7792	8.51023	21.222	0	17.9607	54.6727	29.9032	87.6214
Billbergia	vittata	26.4962	34.6305	6.34838	27.0279	1.26144	0.0670818	0.592188	0.153298	0.284504	0.291706	0.0769253	0.128095	0.615285	0.064089	0.0560526	0.110304	0.0754283	0	0	0	0.034263	0.0153723	0.0412475	44.3126	11.5263	21.1379	0.134437	18.7225	41.8701	32.0618	119.485
Billbergia	vittata	24.6516	30.461	3.87532	28.2718	0.0392541	0.0400073	0.378179	0.070803	0.290112	0.176198	0.0392782	0.0285582	0.862141	0.0203635	0.0357819	0.0103558	0.0176576	0.00411244	0.018859	0.432531	0.0377874	0.014953	0.0271479	47.0807	9.49447	17.5333	0	16.9161	51.4025	26.7258	79.4961
Guzmania	calothyrsus	24.5159	34.7512	10.4131	7.30242	0	0.103928	0.0797391	0.337688	0.0749404	0.0567414	0.0790101	0.010447	0.117741	0.0102702	0.0210069	0	0.00578745	0.0441665	0	0.0489248	0.00965586	0.00423999	0.0173183	21.6318	2.83174	0.319192	0.218743	3.86933	72.4556	1.65134	0.939731
Guzmania	calothyrsus	43.6249	77.8583	26.1494	8.72225	0.195342	0.0943262	0.224361	0.0430856	0.148294	0.208466	0.00944617	0.0227101	0.359525	0.0115566	0.0224136	0	0.0138467	0.013031	0	0.0200369	0.0143471	0.00215587	0.0283964	17.362	2.64032	0.287084	0.227477	4.10392	77.1452	1.8843	1.04724
Guzmania	calothyrsus	33.0946	53.7701	23.6193	8.50492	0.0158033	0.0948404	0.115063	0.359589	0.0788572	0.0796611	0.0795869	0.00683004	0.171376	0.00830114	0.0040741	0.00838335	0.00817532	0.0167812	0.00641766	0.0547563	0.0068712	0.0054605	0	21.9307	2.59227	0.566947	0	3.16893	74.6517	4.95884	4.2499
Guzmania	cylindrica	15.8464	12.5816	2.52085	0.255458	12.7606	1.0454	0.887801	0.082363	0.546186	0.571151	0.104666	0.207847	0.576515	0.0301074	0.0646691	0.00838512	0.397351	0.377101	0.0123288	0.0998593	0.0645261	0.0358637	0.0792592	13.4384	15.7669	9.03394	0	6.27284	66.1852	0	0.97947
Guzmania	cylindrica	8.88256	8.15573	2.9561	0.278682	6.54774	0.442613	0.607087	0.0536998	0.333975	0.323535	0.0439332	0.0814133	0.439742	0.0363014	0.0485896	0.0110751	0.160799	0.191338	0	0.11926	0.0686679	0.0256544	0.0481856	16.0681	22.161	12.8287	0.300601	4.68585	49.7365	0	0.352824
Guzmania	cylindrica	13.9926	9.54609	0.41324	0.471503	11.5572	0.918781	0.840416	0.0839592	0.495379	0.519216	0.098405	0.189134	0.542647	0.069986	0.0787852	0.00113341	0.256043	0.255134	0	0.266219	0.0504658	0.03545	0.0710699	14.6084	17.969	10.6542	0	7.13538	65.8524	1.0684	5.25578
Guzmania	killipiana	1.34856	1.18697	3.19704	0.0947064	12.8518	0.333715	0.315918	0.0615498	0.261423	0.377216	0.0506916	0.064918	0.260572	0.0277393	0.0377149	0.00506926	0.165584	0.0477122	0.0772952	0.0855194	0.0534347	0.0294779	0.0393506	57.9496	6.08576	11.8785	0.21747	6.85826	54.1476	1.81905	2.3916
Guzmania	killipiana	1.90276	1.34046	7.84869	0.0947064	12.5661	0.323675	0.312352	0.0627786	0.253824	0.352542	0.0430768	0.0605625	0.249764	0.0220846	0.0334173	0.00884823	0.16748	0.0516608	0.0752474	0.0755703	0.0497155	0.0253662	0.0322708	60.6581	6.07836	12.6884	0	6.08126	47.909	1.5567	2.01263
Guzmania	killipiana	1.8408	1.89606	7.11515	0.0950885	8.78623	0.215913	0.236403	0.0680637	0.222778	0.352039	0.0902493	0.0529709	0.162184	0.0314247	0.0050183	0.00601733	0.157142	0.0362026	0.069306	0.0369243	0.0462369	0.0874302	0.0341046	54.6824	5.96171	13.0201	0	5.80609	77.1168	0	0.30358
Guzmania	melinonis	10.3934	8.49574	2.27354	0.311468	1.64705	0.732514	0.25733	0.762925	0.101751	0.450642	0.0593986	0.027044	0.178011	0.0301506	0.0329282	0	0.0216967	0	0	0.0985468	0.0153827	0	0	21.1527	11.5435	8.84529	0	19.349	120.305	7.30565	3.89935
Guzmania	melinonis	7.57145	6.17869	1.61181	0.233601	0.0945709	0.0944829	0.426891	0.0187611	0.00761882	0.00648252	0.00810839	0.00815725	0.00995242	0.00970546	0	0.019922	0.00483664	0.00985483	0.203451	0.1355	0.0936165	0.112591	0.0869916	19.4882	11.9434	8.89603	0	17.0242	104.649	5.22487	2.82658
Guzmania	melinonis	11.8433	6.98638	5.08754	0.460067	2.72736	1.23101	0.423715	1.27118	0.16447	0.804023	0.104839	0.0503472	0.288888	0.0461034	0.0556868	0	0.0371582	0.00897687	0	0.110102	0.0444492	0	0	22.4815	8.82062	7.73024	0.37314	19.3804	124.454	6.52103	3.40851
Lutheria	splendens	7.74076	7.19145	25.388	4.87639	2.23586	0.0429787	0.604968	0.394432	0.282746	0.133632	0.0256903	0.0213473	0.291254	0.0181831	0.058776	0.00454578	0.024837	0.0267364	0.00742836	0.0863858	0.0218277	0.00888203	0.0225558	41.2678	6.22132	12.7591	0.176403	7.66417	85.3557	1.9676	2.80519
Lutheria	splendens	7.43876	5.58962	31.1603	5.42879	0.237693	0.0462812	0.881403	0.428965	0.358598	0.159909	0.0335167	0.0335861	0.364101	0.018962	0.0957309	0.00473218	0.0323578	0.0298303	0.00728809	0.087614	0.023546	0.00719969	0.0245601	50.4111	7.21849	13.7899	0	7.84481	102.153	6.29612	11.5003
Lutheria	splendens	8.73617	6.54363	18.2126	5.86585	2.37501	0.036324	0.766583	0.408414	0.268914	0.116206	0.011343	0.0389436	0.393047	0.0270701	0.0356327	0	0.0323142	0	0	0.131777	0.0126968	0.00167305	0.017036	59.5449	16.1942	19.7961	0	9.21039	128.555	8.47913	15.7466
Pitcairnia	corallina	12.651	9.81541	4.95619	0.659727	0.0462587	0.0530401	0.36869	0.18685	0.697037	0.064212	0.0285342	0.04102	0.507337	0.0228422	0.0446069	0	0.0451078	0	0	0.105586	0.04373	0.00745282	0.0845333	33.0735	33.2993	14.1565	0.307349	5.50296	169.662	4.31886	4.23851
Pitcairnia	corallina	12.7506	9.64829	10.0891	0.895344	0.0608172	0.0741837	0.511447	0.243918	1.05763	0.147605	0.0729952	0.115878	0.813785	0.0283162	0.100856	0.0128906	0.0606721	0	0	0.105586	0.051727	0.0231434	0.116782	26.9041	31.0847	13.5237	0	4.2282	193.918	4.85413	4.69849
Pitcairnia	corallina	10.1221	7.49759	4.54568	0.795689	0.0591329	0.0372415	0.379597	0.153488	0.587882	0.102547	0.042409	0.0591267	0.629251	0.0315863	0.0529606	0.00783037	0.0439097	0	0	0.1073	0.0318173	0.00940584	0.0534197	35.7184	22.0527	10.8134	0	3.43746	155.916	1.97398	1.27738
Pitcairnia	longissimiflora	70.761	55.7913	99.2863	0.175284	2.11495	0.215928	5.40622	0.594888	1.20902	0.243194	0.100636	0.10939	0.638734	0.0742509	0.0636325	0.00577384	0.141032	0.107684	0.064824	0	0.0935638	0.183436	0.0885165	4.68079	4.58287	3.65039	0.136383	6.36914	81.3024	3.60342	4.06324
Pitcairnia	longissimiflora	61.8653	55.4023	80.934	0.116856	1.49583	0.155731	3.90278	0.445202	0.847388	0.169866	0.0787663	0.0680534	0.448633	0.0564954	0.0544876	0.00785842	0.1098	0.0884018	0.0518999	0.0123798	0.0830455	0.130918	0.0579251	5.01156	2.09092	3.02277	0.614808	6.57269	81.6081	3.66384	4.04884
Pitcairnia	longissimiflora	49.7997	44.4848	75.7226	0.14708	2.66255	0.182967	3.57196	0.0313526	0.801913	0.118972	0.0522477	0.0696599	0.423611	0.0579381	0.0452943	0.00724857	0.129854	0.137472	0.0526959	0.0596825	0.0730931	0.124644	0.0590045	11.0313	1.12616	3.36145	0	9.09102	121.207	5.49507	3.72937
Pitcairnia	maidifolia	29.0016	15.6291	38.6667	0.255238	0.238321	0.144152	1.29973	1.21488	0.450404	0.31138	0.0637387	0.0977614	0.0525419	0.0406526	0.149487	0.250992	0.0618963	0.0422577	0.0308082	0.0476602	0	0.0392522	0.0332863	7.5663	20.2427	0.631681	51.1711	2.00631	142.886	2.03646	5.99031
Pitcairnia	maidifolia	38.3595	25.32	49.5005	0.306285	0.219084	0.113299	1.11336	1.12469	0.4711	0.382747	0.0333938	0.10976	0.379774	0.0415181	0.077785	0.0143635	0.0614353	0.0356897	0.0343759	0.0466825	0.0178974	0.0218534	0.0401871	6.88283	28.2977	0.245259	42.4867	3.76801	138.955	1.79758	1.34277
Pitcairnia	maidifolia	48.1602	39.2781	50.2394	0.281651	0.132275	0.11349	1.36332	1.45181	0.477942	0.350595	0.0427668	0.0404927	0.322234	0.0246669	0.0416104	0.00761892	0.0415493	0.0240068	0.0213289	0.0117248	0.0366811	0.0192621	0.0438804	8.64307	18.3746	0	20.2214	1.04336	94.4884	1.26598	7.20624
Pitcairnia	olivia-estevae	34.8751	28.6593	38.6049	1.04349	0.681218	0.421492	1.76392	0.458363	1.20447	0.801187	0.234967	0.107594	0.970513	0.118517	0.250889	0.0708887	0.145609	0.200235	0.141535	0.530749	0.163676	0.0511444	0.350521	81.1743	4.79346	16.8128	0	9.74852	111.756	4.67895	25.5343
Pitcairnia	olivia-estevae	36.7959	15.5028	35.4847	0.927544	4.596	1.01424	1.31346	0.450166	1.03353	0.676478	0.278385	0.129481	0.66628	0.112771	0.222468	0	0.11794	0.0408066	0.126559	0.101496	0.0717767	0.0303997	0.269699	79.9106	3.42078	15.0765	0	11.0191	125.152	4.59812	24.2738
Pitcairnia	olivia-estevae	44.0087	34.1702	14.4647	1.27537	0.820167	0.416566	2.5727	0.490284	1.23043	0.636414	0.205096	0.207983	1.3507	0.229898	0.302748	0.0691173	0.189168	0.0537738	0.16832	0.384604	0.0610664	0.0418547	0.299306	89.3488	4.09496	17.4547	0	13.134	100.71	3.92747	23.6065
Pitcairnia	recurvata	62.6266	62.2815	29.9383	2.98382	0.063758	0.0919532	0.543538	0.0847401	0.2852	0.27099	0.0532827	0.164581	0.931868	0.0762556	0.118128	0.040446	0.0809456	0.0307015	0.0712865	0.0478439	0	0.0109747	0.147345	15.655	50.4535	23.3477	0.6153	3.17818	280.468	11.6673	12.7898
Pitcairnia	recurvata	51.8418	51.3304	28.7269	2.13347	0.0524987	0.0573675	0.398894	0.0716994	0.222882	0.222515	0.0606256	0.0904884	0.644045	0.0564989	0.0918704	0.0137677	0.0641461	0.0239585	0.0649555	0.0559505	0.0320322	0.0399699	0.110176	7.70588	32.4104	14.3861	0.142727	2.9975	226.714	8.12253	8.58918
Pitcairnia	recurvata	34.2186	28.2914	20.603	1.86406	0.0911394	0.0795065	0.652421	0.151935	0.329907	0.339553	0.0589958	0.147663	1.09506	0.0959358	0.151583	0.0247191	0.102466	0.0387658	0.0944004	0.0309445	0.03215	0.0467601	0.184641	12.1044	68.8339	28.6972	0.85428	2.51144	244.371	8.16753	10.3836
Pitcairnia	sceptigera	38.8346	30.6467	18.8563	12.0453	0.435066	0.20032	1.00986	0.550109	0.687377	0.417835	0.0821049	0.257506	0.673701	0.0934601	0.0749026	0.0143161	0.132153	0.142626	0.0719702	0.0396597	0.0240152	0.115823	0.0974628	46.4308	2.63692	1.76215	0	8.21656	148.627	4.88007	2.05436
Pitcairnia	sceptigera	56.7466	42.9609	17.7489	10.8255	0.188648	0.384555	1.06832	0.367952	1.24549	0.403466	0.0967133	0.0981626	1.25871	0.0521289	0.0963567	0.013318	0.0995001	0.0371416	0	0.0093711	0.0628673	0.0352936	0.163908	43.7324	7.94764	5.22026	0	5.7194	119.997	3.50173	1.31256
Pitcairnia	sceptigera	38.3697	27.2656	12.8957	11.2019	0.0592845	0.126731	0.488771	0.148749	0.47844	0.144258	0.023258	0.0209943	0.720247	0.0379736	0.0669395	0	0.046546	0	0	0.129289	0.0117444	0.0105267	0.0601442	33.6097	6.12158	3.43291	0	6.32848	136.149	4.1019	1.48506
Pitcairnia	wendlandii	26.5847	11.9292	3.7397	2.23626	0.104668	0.105628	0.753539	0.363747	0.589522	0.276826	0.0798345	0.0968773	1.10184	0.0527123	0.0890309	0.0385348	0.125126	0.227805	0.0684203	0.0457264	0.00512921	0.0503459	0.166908	15.959	15.0895	8.25813	0	8.89274	172.925	5.79688	6.90017
Pitcairnia	wendlandii	16.1865	4.63123	2.2401	2.21085	0.0782049	0.0745908	0.7231	0.275878	0.463569	0.272799	0.0896359	0.0696362	1.06903	0.0665398	0.0878353	0.00642157	0.070161	0.082951	0.0526045	0.106225	0.0233129	0.0385821	0.0968975	15.2771	6.94679	5.03507	0	6.49448	141.128	5.18359	5.27498
Pitcairnia	wendlandii	19.3098	6.29345	3.03687	2.49316	0.0349421	0.0659533	0.268629	0.236412	0.709502	0.145897	0.0807742	0.0321837	0.521193	0.0364353	0.0398536	0.00224227	0.049551	0.00739652	0	0.0436601	0.0241342	0.0289521	0.0534644	16.6141	17.9153	9.32211	0	6.2295	132.203	5.08626	5.19672
Portea	petropolitana	15.0803	16.5656	4.13986	7.33597	0.0818468	0.077091	0.408333	0.504733	0.264549	0.185503	0.0402878	0.052816	0.458097	0.0570481	0.124886	0.00887027	0.0509202	0.0130576	0.0638756	0.0199009	0.0519374	0.0567643	0.0647088	37.7598	8.83811	22.3953	0.0903685	45.0011	24.8434	20.7461	64.5373
Portea	petropolitana	13.3601	12.668	4.68334	7.5091	0.083	0.0750002	0.391329	0.491894	0.269044	0.217764	0.0467089	0.0598212	0.439363	0.0486032	0.118346	0.00305774	0.0466783	0.0110853	0.0616594	0.0195439	0.0551323	0.0538555	0.0620652	39.6054	11.2051	24.8235	0.117791	55.4769	30.2683	25.7391	79.2998
Portea	petropolitana	22.1473	10.2989	4.46329	7.74852	0.0745513	0.0493111	0.351016	0.36185	0.256274	0.237475	0.0691775	0.0386828	0.468961	0.0325309	0.0499891	0	0.0223685	0	0.0293084	0	0.0341268	0.0264483	0.0368236	26.1402	7.32309	14.0741	0	68.3037	36.1692	23.9333	50.3549
Pseudalcantarea	viridiflora	15.0607	13.61	1.34482	0.455747	22.0773	0.262479	0.599689	0.308161	0.498573	0.703125	0.0826887	0.111435	0.514449	0.0352951	0.0617063	0.0134174	0.077182	0.0269509	0.0254693	0.0445842	0.0399448	0.0200174	0.0570144	17.398	7.97898	9.9822	0	0.759635	31.2508	0	0
Pseudalcantarea	viridiflora	18.1927	15.7025	0.296287	0.660833	24.993	0.266723	0.588052	0.172279	0.440932	0.639793	0.0628273	0.0474938	0	0.0437172	0.0713212	0.01164	0.0843495	0.0869376	0.0322089	0.181599	0.109034	0.0310629	0.0362123	28.3731	22.5403	21.4034	0	1.14541	49.9955	0	0.0802664
Pseudalcantarea	viridiflora	21.939	20.3501	0.495326	0.753974	29.9956	0.353542	0.786563	0.371622	0.675973	0.958724	0.114858	0.142586	0.677369	0.04162	0.0828626	0.0185071	0.107991	0.0377621	0	0	0.0613079	0.0441538	0.0650587	26.3576	18.5542	18.9492	0.375532	3.79294	49.9491	0.53386	1.20869
Quesnelia	quesneliana	15.5817	15.176	1.10143	5.25533	0.0320701	0.0306806	0.076377	0.261747	0.297692	0.125475	0.0234688	0.0249598	0.203609	0.0182159	0.0205224	0	0.0506069	0.00566915	0.0128323	0.0301228	0.0236154	0.00991456	0.0234193	27.3495	11.1792	10.6636	0	66.517	133.062	28.6029	145.677
Quesnelia	quesneliana	15.8703	16.6402	1.22801	3.63223	0.0545772	0.0457719	0.175085	0.554268	0.416838	0.275583	0.0589902	0.0469998	0.341854	0.031485	0.0324463	0.0107351	0.0796234	0.00737852	0.0277315	0.0361785	0.0432834	0.0302321	0.04284	23.5565	10.3401	9.32144	0	50.3849	101.239	24.222	111.394
Quesnelia	quesneliana	15.2096	13.4243	1.13832	4.10344	0.0337863	0.03276	0.118997	0.378055	0.261071	0.157208	0.0306051	0.0302508	0.217975	0.0235121	0.0203761	0.00519428	0.0568252	0.00533647	0.0162769	0.0460636	0.0291732	0.0184057	0.0276929	26.3279	8.37039	8.78335	0	57.9551	112.948	30.7063	150.43
Tillandsia	flabellata	43.3251	18.6369	10.6136	20.9023	5.42251	0.210391	0.378841	0.365357	0.185971	0.210426	0.0640134	0.0532448	0.455564	0.0275417	0.0248055	0	0.0199818	0.0771761	0	0.332354	0.0574571	0.0129797	0.140639	19.6162	21.7052	18.5918	0.310327	29.7288	135.702	17.3736	99.6654
Tillandsia	flabellata	22.1848	7.92821	6.29047	21.5576	4.77262	0.191055	0.339171	0.325753	0.165541	0.197205	0.062934	0.0512619	0.419537	0.0222131	0.020091	0	0.0126289	0.0671587	0	0.238669	0.0462624	0.0104987	0.135382	24.9905	31.7994	23.4798	0.822877	27.9328	126.57	14.9357	81.1552
Tillandsia	flabellata	29.4056	10.5939	11.2894	6.50015	6.08338	0.613452	0.621555	0.338318	0.278725	0.39922	0.0798229	0.107829	0.600099	0.065497	0.0401956	0	0.027153	0.0675505	0	0.166955	0.110159	0.0401717	0	14.6052	16.4376	14.8238	1.12843	13.7032	93.6617	12.0631	63.7331
Tillandsia	funckiana	4.0248	2.33353	0.076634	1.53626	60.5795	0.460962	0.714952	0.477221	0.244184	0.184227	0.0929119	0.169073	0.346319	0.0521307	0.0365944	0	0.0970474	0	0.027854	0.150364	0.108151	0.0595851	0.0533083	9.20781	13.3165	4.19741	0.630361	6.28408	55.7135	2.14871	4.2843
Tillandsia	funckiana	3.72142	2.65613	0.143511	1.54652	60.8526	0.657249	1.00715	0.317469	0.173152	0.154027	0.0572935	0.124881	0.323081	0.0412723	0.0451555	0.0136168	0.0923777	0.0402699	0.0295152	0.0595749	0.0928979	0.0777357	0.0680376	8.24003	15.1635	5.38095	0.8794	3.30654	28.9445	0.776049	1.54839
Tillandsia	funckiana	7.20724	4.58232	0.229876	1.69212	71.6312	0.617425	1.06859	0.564316	0.29993	0.258391	0.137405	0.184912	0.502525	0.0765272	0.042953	0	0.134961	0.0211343	0.0361538	0.0438438	0.261834	0.101326	0.0771138	8.8351	13.3297	4.93565	0.873119	5.75775	54.2743	3.73198	1.55111
Tillandsia	ionantha	1.17541	0.20078	0.103684	3.19515	52.7697	0.607141	0.602486	0.288416	0.30935	0.499367	0.128159	0.248464	0.338039	0.0611632	0.0491917	0.0107181	0.179046	0.0660503	0.0536157	0.302986	0.151762	0.172893	0.181703	6.8689	5.0885	4.35161	0	4.61043	27.1381	2.01994	5.85516
Tillandsia	ionantha	1.66775	0.731177	0.0846252	3.67172	56.6655	1.80398	2.19771	0.26929	0.34806	2.33999	0.111333	0.513262	0	0.215994	0.0530715	0.100904	0.251432	0.151896	0.10737	0.149767	0.22106	0.125426	0.204254	7.41288	7.46048	5.16002	0.142306	5.87244	47.2535	2.19072	5.49164
Tillandsia	ionantha	2.22889	2.94357	0.217206	2.64062	51.0958	2.03068	1.63308	0.261395	0.343581	2.72819	0.110846	0.414457	0.502922	0.170463	0.0773591	0.0797422	0.24827	0.271846	0.0944992	0.15772	0.321216	0.229842	0.2387	8.05266	5.49988	4.17388	0.0648271	5.34449	24.1814	4.56913	5.43968
Tillandsia	malzinei	14.4607	6.09731	2.26431	14.5131	32.2794	1.60761	0.814764	0.346674	0.445731	1.594	0.0400593	0.0351606	0.49508	0.0246566	0.0603252	0.0152654	0.036878	0.0131598	0.0162626	0.063227	0.035277	0.119486	0.0555328	34.3	31.1299	21.5529	0	7.80192	115.168	1.90865	13.0397
Tillandsia	malzinei	16.0238	6.03184	0.128344	17.8133	42.4046	1.75494	1.31422	0.442311	0.532306	1.56808	0.0500581	0.0731562	0.86517	0.0455825	0.0332151	0	0.0558113	0.366667	0	0.12589	0	0.091933	0.0655487	26.9605	22.0462	14.4707	0.0623893	7.08852	109.29	4.76142	24.0424
Tillandsia	malzinei	12.3881	7.59147	0.175406	17.853	35.7376	1.42422	1.11623	0.378596	0.437516	1.21471	0.0391735	0.0579875	0.705965	0.0315348	0.0587309	0	0.0440902	0	0	0.0881104	0	0.12823	0.0595874	32.2792	20.4792	18.4598	0	6.81598	107.215	4.39745	23.0184
Tillandsia	rauhii	35.9428	56.1508	24.4374	20.5133	0	0.124571	0.447327	0.479932	0.588545	0.351066	0.119311	0.215681	1.20439	0.0853979	0.0647695	0.18616	0.0814296	0.0370172	0	0	0.0777588	0.0142705	0.086231	18.3156	14.4084	5.97252	0.271723	3.54687	159	12.7846	15.9949
Tillandsia	rauhii	39.7452	55.2369	28.5749	24.7028	0	0.087961	0.370622	0.354622	0.431068	0.269902	0.0907772	0.135267	1.22217	0	0	0	0	0	0	0	0.0453798	0	0.107933	20.2057	14.7161	5.39299	0	4.41855	132.855	10.6329	13.2931
Tillandsia	rauhii	29.0756	38.2202	20.4977	20.1872	0.0685759	0.0628847	0.403806	0.423353	0.485639	0.197163	0.0526009	0.136662	1.28309	0.0565744	0.0728979	0	0.0865536	0.0384027	0.0433588	0.338912	0.0681486	0.0509512	0.0741272	23.7078	17.3993	6.64434	0	4.34291	134.677	12.8933	15.67
Vriesea	guttata	9.53996	3.92201	3.33075	3.18238	9.50185	5.11815	0.642287	1.17976	0.225593	0.796406	0.183894	0.0976321	0.174662	0.0513203	0.0778116	0	0.0449313	0.0251881	0.0863847	0.0267205	0.0825704	0.0253256	0.0407277	66.6326	2.75954	43.6835	0.483765	40.464	62.7377	23.5702	49.4622
Vriesea	guttata	7.00312	2.47259	9.63798	3.19389	7.32105	3.97928	0.502055	0.918906	0.168816	0.559434	0.138155	0.0798181	0.155573	0.0377659	0.0635026	0	0.0365264	0.0117545	0.0738943	0.0487885	0.0634898	0.0206863	0.0320471	68.8916	2.71665	44.0183	0.510001	36.4057	60.0163	23.1537	52.4988
Vriesea	guttata	7.42011	0.857192	4.06186	3.043	8.12848	4.45642	0.488335	0.937514	0.157605	0.551961	0.130732	0.0819451	0.144349	0.0430001	0.077233	0.00555998	0.0445296	0.0254768	0.0706939	0.0307556	0.0521015	0.0201702	0.0347358	71.6478	1.93638	37.8349	0	42.3172	57.2566	19.0401	33.8624
Vriesea	maxoniana	1.71231	0.165334	0.405253	3.49817	10.4925	0.520454	0.42251	0.4787	0.250697	0.162581	0.0251254	0.0517709	0.154053	0.0187902	0.00521757	0.000991925	0.0397206	0.0299237	0	0.197643	0	0.0287886	0.00668817	9.24623	8.28579	15.0605	0	7.65513	95.1836	2.49403	3.1975
Vriesea	maxoniana	1.13195	0.250221	0.0769003	4.38475	12.5071	0.691009	0.392834	0.533048	0.262206	0.197683	0.0229498	0.0471628	0.158547	0.0211574	0.0156369	0.00694116	0.0285251	0.0495428	0	0.021293	0.019407	0.0199365	0	11.1716	9.06305	19.4675	0.235041	3.33137	85.9576	2.42207	6.40434
Vriesea	maxoniana	4.67242	3.36475	2.33159	3.54189	14.5456	0.770133	0.531486	0.617708	0.338387	0.263499	0.0337734	0.054657	0.194198	0.0152075	0.034123	0.0137844	0.0409842	0.0358092	0.0156082	0.0295119	0.0363552	0.0500484	0.0256514	8.58236	8.1095	13.109	0.212997	3.14801	92.4173	2.42482	6.7625
Vriesea	unilateralis	9.56614	7.30581	2.6049	0.240282	1.18286	0.246248	0.179197	0.0288145	0.0834502	0.21385	0.0095461	0.00802901	0.145468	0.00948394	0.00625182	0.00631004	0.01355	0	0	0.053927	0	0.000704032	0.0102737	51.0212	24.8213	7.6882	0	9.09764	91.7172	1.96264	1.62786
Vriesea	unilateralis	8.95668	6.67795	2.46354	0.168198	3.63294	0.759699	0.513249	0.0688789	0.231449	0.846754	0.0268659	0.0398622	0.41467	0.019907	0.0280969	0.0169158	0.0210953	0	0	0.0521208	0	0	0.0328688	50.6326	19.936	6.50556	0	9.19731	91.701	2.05732	1.78014
Vriesea	unilateralis	12.9228	11.4462	2.28746	0.0928939	4.31476	0.918083	0.559803	0.0837714	0.267259	1.08228	0.0404655	0.0362357	0.400525	0.0191941	0.0597731	0.012114	0.0215122	0.0193642	0.013019	0.0191875	0.0238421	0.00881626	0.0355611	40.6215	14.9234	4.42574	0	10.9806	107.897	2.57247	2.1463
Werauhia	werckleana	29.6205	12.0476	5.22785	0.27978	3.22821	0.0893143	0.180215	0.0613542	0.195568	0.156014	0.0229413	0.0421174	0.266606	0.0256243	0.0405347	0.00338232	0.0885599	0.0324665	0.0284826	0.164624	0.0281588	0.00464323	0.0213834	44.6788	8.46881	24.422	0.059034	6.72478	73.5821	4.74891	5.34807
Werauhia	werckleana	40.9864	29.9796	7.25448	0.442985	0.168604	0.0577407	0.126615	0.0867257	0.354595	0.145592	0.0282328	0.0252212	0.41213	0.0204329	0.00957872	0	0.0415673	0.0298922	0.0175445	0.0102786	0.0276235	0.006208	0.0306182	25.1634	6.98893	14.46	0.467858	8.51392	83.7009	9.417	11.8467
Werauhia	werckleana	20.2627	10.6682	1.92139	0.0635308	1.37985	0.0446588	0.0971309	0.0556871	0.106108	0.112568	0.0353292	0.0351948	0.122401	0.0324213	0.0367591	0.00563379	0.0610747	0.0564493	0.0273309	0.162104	0.0170295	0.0142781	0	38.2597	7.66771	23.5284	0	9.20853	89.7758	9.70693	12.9492

## Sheet: Nectaries
Supplementary Material
Comparative analyses of the metabolite and ion concentrations in nectar, nectaries, and leaves of 36 bromeliads with different photosynthesis and pollinator types
Author: Thomas Göttlinger*, Gertrud Lohaus
*Correspondence: Thomas Göttlinger (goettlinger@uni-wuppertal.de)
Original data: Measurement of sugar, starch, amino acids and inorganic ions in leaves, nectaries and nectar.
		Glucose [mM]	Fructose [mM]	Sucrose [mM]	Starch [mg/g FW]	Asparagine [mM]	Glutamine [mM]	Aspatic acid [mM]	Glutamic acid [mM]	Alanine [mM]	Serine [mM]	Glycine [mM]	Threonine [mM]	Valine [mM]	Isoleucine [mM]	Leucine [mM]	Methionine [mM]	Phenylalanine [mM]	Tryptophan [mM]	Tyrosine [mM]	Proline [mM]	Arginine [mM]	Histidine [mM]	Lysine [mM]	Chloride [mM]	Phosphate [mM]	Sulfate [mM]	Nitrate [mM]	Sodium [mM]	Potassium [mM]	Magnesium [mM]	Calcium [mM]
Aechmea	fasciata	72.3745	53.6402	28.1038	1.08342	22.4031	2.78473	1.62606	1.06715	0.906687	2.12137	0.218756	0.580376	1.01453	0.187128	0.237717	0.0653679	0.371799	0.619032	0.479219	0.000932881	0.389936	0.916164	0.22054	35.848	0	10.038	4.31322	8.32505	275.579	7.97867	3.20219
Aechmea	fasciata	109.061	76.0517	34.6249	0.173347	18.1508	1.34759	1.20662	0.670315	1.04798	2.17462	0.175347	0.396346	0.83373	0.156236	0.219015	0.0399631	0.292283	0.365759	0.261928	0.00180192	0.568822	0.54318	0.218658	67.1769	0	22.5324	5.08005	9.59233	328.286	9.52017	3.51261
Aechmea	fasciata	89.3068	63.984	31.1136	1.99349	20.4405	2.12143	1.43247	0.883995	0.971901	2.14595	0.198721	0.495439	0.931081	0.17287	0.229085	0.0536426	0.335099	0.502136	0.378931	0.00133397	0.472499	0.744018	0.219671	50.3075	0	15.8046	4.66714	8.74349	309.288	8.98328	3.03631
Aechmea	gamosepala	167.574	223.745	171.941	4.33146	1.69562	0.882553	0.579775	0.923476	0.300997	0.901778	0.20084	0.369175	0.345715	0.817012	0.282255	2.12768	1.70106	2.31093	1.2154	0.0801402	0.185039	3.35752	0.308759	40.1576	0	25.9403	4.11384	26.7508	189.055	5.9766	2.32063
Aechmea	gamosepala	242.967	337.094	234.296	3.89831	3.10637	1.39529	0.854738	1.38208	0.557967	1.4569	0.381603	0.703359	0.56342	3.4255	0.368037	3.12348	0	3.76801	1.84486	0.179937	0.314658	5.237	0.411659	72.5079	0	41.9192	9.0832	17.4888	127.887	2.34214	6.34591
Aechmea	gamosepala	276.826	400.739	265.663	4.7646	1.45359	1.37206	0.455892	0.814171	0.310179	0.801187	0.161745	0.13671	1.72383	0.0949548	0.176011	0	1.06314	1.92376	1.06878	0.361045	0.123346	1.97325	0.913232	55.3358	0.260755	38.1901	8.31333	18.5955	152.074	9.36964	4.1808
Aechmea	miniata discolor	69.4449	69.4342	129.974	2.86959	0.603831	1.88904	0.739763	0.80841	0.726338	0.796744	0.218804	0.300142	1.00965	0.235221	0.132879	0.214169	0.279605	0.313876	0.304534	1.09593	0.208421	0.249066	0.282773	23.2668	0	2.45622	3.91766	32.6691	48.3657	5.92088	9.61122
Aechmea	miniata discolor	91.1656	113.614	184.777	3.82612	0.417232	0.713655	0.368538	0.348336	0.595641	0.445778	0.139402	0.088406	0.914015	0.121644	0.119214	0	0.234943	0.146014	0.151626	1.16793	0.107171	0.115148	1.18117	21.5337	0.223964	1.10234	4.69063	22.363	33.7784	8.64094	25.2969
Aechmea	miniata discolor	75.5352	93.8542	141.791	1.2409	1.08033	2.93422	2.00771	2.11879	1.2084	2.10612	0.355827	0.395654	1.9241	0.371214	0.345569	0	0.369371	0.723937	0.427514	0.363226	0.224696	0.50256	0.41223	30.5467	0	0.765517	3.92161	10.0268	77.0069	2.14679	1.95572
Aechmea	nudicaulis	269.401	336.815	316.359	2.08697	2.79491	2.72231	0.414108	1.25947	1.35723	1.95534	0.394461	0.324981	0.29163	0.976054	0.334648	1.6781	1.57109	5.30667	3.40304	0.0462472	0.153334	7.79915	0.419052	58.9664	0	7.79636	0.478182	35.6698	76.5094	11.7441	50.7664
Aechmea	nudicaulis	242.753	301.71	267.02	2.08697	2.42122	4.34856	0.417929	1.12733	1.53096	1.59242	0.518976	0.347073	0.928772	0.156251	0.45928	1.05301	0.145418	4.4072	3.1995	0.0882311	0.185848	4.32643	0.380104	52.1339	0.412424	2.78242	0	35.9683	72.5596	9.87151	38.2162
Aechmea	nudicaulis	289.36	401.299	289.291	0	1.37238	2.27091	0.229397	0.708103	0.852015	0.992954	0.304396	0.120688	3.15114	0.273439	0.0967966	0	0.744245	2.65287	1.59142	0.306035	0.0933534	2.05258	2.71285	78.8209	0.426667	3.95606	4.71394	31.3365	62.4718	8.48317	32.5182
Aechmea	orlandiana	250.859	292.284	159.657	3.266	45.3305	8.5362	2.0248	2.07049	3.84127	8.19649	0.407011	1.01308	4.47426	0.72816	0.642056	0.0818026	0.864701	1.17503	2.15124	0.307324	1.18233	2.73922	0.880785	42.3844	0	27.4689	4.9148	21.581	140.714	10.5845	14.5587
Aechmea	orlandiana	252.213	291.365	157.434	3.9766	52.7235	10.4423	2.23897	2.36858	4.71279	9.82216	0.659599	1.3983	5.81749	0.916636	0.859782	0.0723648	1.12456	1.29558	2.77964	0.252884	1.54511	3.12538	1.1608	45.5045	0.223673	23.4571	6.31878	23.384	155.445	12.0763	14.7984
Aechmea	orlandiana	202.137	227.155	147.151	4.36456	37.389	7.09581	1.61974	1.82891	3.19188	6.79748	0.354394	0.821049	3.85433	0.605082	0.541328	0.0211431	0.728396	1.01327	1.8858	0.32132	1.03001	2.34322	0.752577	49.0875	0	37.7309	6.46853	21.3524	135.385	10.2357	12.6843
Aechmea	recurvata	352.346	414.459	158.696	2.78263	19.8939	8.52564	0.814939	1.36067	4.77079	3.12163	0.718046	0.831797	4.69209	0.481121	0.622362	0.202305	0.419072	0.868447	0.814905	0.358576	1.06637	1.39683	1.11937	32.5883	0.949293	27.4529	3.3798	28.8458	170.797	9.13574	25.3363
Aechmea	recurvata	316.752	372.902	135.865	2.08697	23.5468	10.305	0.995927	0.72501	6.35691	3.95859	0.580398	1.21248	6.86448	0.512056	0.57753	0.23334	0.425752	1.08242	1.08909	0.355285	1.28384	1.7583	1.6295	26.0696	0	23.1612	1.59608	26.9939	119.895	7.09065	20.9732
Aechmea	recurvata	515.796	568.458	180.048	4.05119	19.3331	7.92552	0.805289	0.757751	5.09323	3.42808	0.891528	1.04626	5.5391	0.542249	0.486409	1.1699	0.624659	0.83757	0.843749	1.72889	1.08996	1.64601	1.99607	22.922	0	25.8238	2.41515	23.7553	107.059	4.86522	14.533
Alcantarea	imperalis	211.123	223.828	20.5607	4.4411	3.01297	22.4295	8.37377	1.79948	5.44509	8.73931	1.69905	2.77959	7.72619	1.58629	1.75644	0.281411	0.534167	0.158136	0.678824	0.785017	0.295762	0.275773	2.70799	16.4205	1.06619	34.3213	23.0335	9.13624	294.623	22.5583	7.12329
Alcantarea	imperalis	138.259	149.039	10.5912	2.004	1.49249	11.8343	4.07539	0.970912	3.03744	4.23905	0.879029	1.32484	4.34626	0.828257	0.931828	0.137893	0.288719	0.0797216	0.349819	0.450925	0.158385	0.101454	1.24794	11.5055	0	25.2139	14.8487	3.65164	197.43	16.801	6.54322
Alcantarea	imperalis	107.065	105.014	9.91717	4.53672	1.75595	12.9911	5.03797	1.31715	3.11329	4.8718	0.989921	1.50047	4.77599	0.869713	0.982301	0.14584	0.307752	0.107045	0.385065	0.849339	0.203388	0.216529	1.73313	10.6328	0	20.3904	12.2132	13.4357	282.647	26.3276	5.49993
Alcantarea	regina	66.1598	81.6298	24.8607	3.03839	0.791392	2.65496	1.79813	0.357726	1.24306	1.78085	0.170996	0	2.00538	0.266224	0.237333	0.0669679	0.0857295	0.220318	0.127828	0.485472	0.390327	0.0994631	0.238291	13.9778	0	10.2298	7.40029	12.2384	83.2842	3.50912	2.75155
Alcantarea	regina	158.244	197.511	71.0712	2.57941	1.08366	4.37707	3.06773	0.836193	3.06532	3.95047	0.350669	0.215897	3.87671	0.419507	0.452641	0.133666	0.165971	0.405478	0.264291	0.601032	0.582847	0.196291	0.462729	14.3882	0	9.83835	7.42876	10.2293	113.964	5.26999	4.07074
Alcantarea	regina	189.183	232.52	40.736	3.61117	0.595805	2.01733	1.45649	0.31706	1.0243	1.10503	0.152722	0.147076	2.0404	0.259901	0.22774	0.342499	0.169154	0.0822703	0.115272	0.642907	0.167002	0.0497114	0.961242	11.0414	0	7.93471	8.59745	4.63279	127.171	6.17609	4.5722
Billbergia	euphemiae	146.263	171.343	156.673	3.0609	11.591	6.59103	0.594517	1.83283	2.71989	2.96409	0.407036	0.526967	2.54037	0.102397	0.21519	0	0.150509	0.510153	0.439344	0.324432	0	0.825912	0.274	8.89274	0.0857778	6.82667	1.9723	16.331	197.262	3.46096	7.83857
Billbergia	euphemiae	276.028	331.645	282.735	4.08119	14.305	6.57461	0.504632	1.8786	3.66024	2.67023	0.540089	0.737559	2.47266	0.271924	0.344331	0.0448918	0.181433	0.627517	0.363468	0.497636	0.0315707	0.380306	0.375266	18.7489	0.195259	17.2701	4.83467	19.0453	147.668	7.07845	9.23713
Billbergia	euphemiae	224.281	338.832	208.199	4.59134	17.2488	8.10692	0.620543	2.18856	4.78031	3.74399	0.812095	0.989208	2.80881	0.237058	0.356843	0.0429138	0.238573	0.727322	0.548829	0.423941	0.0714961	0.630133	0.446976	12.0739	0	12.7893	2.57467	14.7623	178.392	9.57677	11.2257
Billbergia	fosteriana	333.291	382.468	104.683	6.3131	7.35799	10.624	2.65812	1.46623	1.93497	2.32165	0.306101	0.37333	5.0872	0.541493	0.394231	0.0178754	0.410777	1.24536	1.96697	0.201107	0.509151	2.49019	0.479223	12.2717	0.192833	21.8683	15.141	30.3879	95.7751	4.87908	5.90462
Billbergia	fosteriana	440.726	495.448	159.68	7.17397	7.23144	10.0045	2.43515	1.66192	2.08517	2.44926	0.468636	1.06112	4.70891	0.548343	0.573712	0	0.503738	1.26991	2.03096	0.334766	0.3493	3.288	0.616374	10.8956	0	22.9127	14.9871	32.6294	100.348	5.75534	6.94626
Billbergia	fosteriana	364.911	519.582	88.2604	5.73918	7.80278	10.4838	2.69664	1.53327	1.88855	2.30712	0.349136	0.347626	5.03078	0.546845	0.339385	0.393718	0.564274	1.24045	1.86643	0.398325	0.354285	2.73867	2.16074	11.3572	0.140167	26.0992	16.3603	45.2442	141.342	6.26155	8.44017
Billbergia	morelii	71.8949	60.1212	51.9785	2.75481	20.3302	4.93764	1.89336	2.27358	2.10115	1.39051	0.188278	0.589967	2.15572	0.281525	0.392299	0.0356923	0.614667	0.951131	0.972506	0	0.0626647	1.38303	0.189474	66.9587	0	20.1377	4.73581	6.22	13.638	1.54068	4.31219
Billbergia	morelii	68.9294	63.4378	33.0109	1.83654	6.59916	4.07136	5.88296	5.8935	3.76962	3.43551	0.306812	0.588202	8.17751	0.528914	0.504358	0.174359	1.35117	2.07149	3.40924	0.217988	0.53524	2.97265	0.622102	62.5867	0	26.7113	6.03125	5.33217	8.49076	0.885652	2.6113
Billbergia	morelii	77.3891	59.3313	27.9845	2.29567	4.13042	2.03428	3.78794	4.12923	1.93824	2.11136	0.244416	0.377062	4.4041	0.27056	0.216116	0	0.512234	1.17661	2.00234	0	0.28746	1.86038	0.422124	32.6235	0	16.3883	6.04747	5.97245	9.84535	1.15036	3.36636
Billbergia	vittata	388.384	501.489	148.442	0.850249	3.34019	2.2876	1.07289	0.291024	1.33346	1.16056	0	0.157365	3.94081	0.607554	0.294568	0.11294	0.611557	0.883947	1.07872	0.224369	0	3.33229	0.422182	24.4651	0.127911	13.8972	4.43529	4.487	91.7498	6.69519	11.1012
Billbergia	vittata	517.528	690.048	150.823	1.22436	2.61574	2.23892	0.195356	0.349442	0.825537	1.34362	0.447832	0.477637	3.0168	0.0737866	0.259677	0.0624061	0.653463	0.914718	1.84264	0	0.0691273	1.10575	1.10338	28.6997	0.197778	17.6934	5.02809	5.93809	119.837	4.23566	6.10076
Billbergia	vittata	412.141	510.59	78.6031	0.918269	3.75579	4.90648	1.26371	0.300641	1.9175	1.87792	0.305901	0.274492	5.31346	0.0873172	0.353056	0.313528	0.824835	0.895928	1.45427	0.39297	0.225048	1.42034	0.738116	21.4388	0.184444	17.5874	5.20658	3.17063	104.311	6.90483	13.9884
Guzmania	calothyrsus	230.951	224.092	29.9383	0.850249	1.52259	5.31002	0.628456	0.510861	1.80126	5.33747	0.432807	0.36545	4.85437	0.291109	0.320409	0.159668	1.3848	0.670961	2.58018	0.607795	0.410604	0.84309	1.0473	18.7432	1.66383	23.8585	26.5033	19.3246	160.743	4.42492	9.38678
Guzmania	calothyrsus	232.199	202.187	28.3969	1.27537	1.409	5.13508	0.586934	0.464504	1.83731	5.51203	0.418801	0.2721	4.54269	0.290992	0.302759	0.109803	1.37067	0.683154	2.7369	0.357191	0.391454	0.862921	1.02979	14.58	0.364148	18.3681	21.5944	19.3643	140.436	3.30837	7.31616
Guzmania	calothyrsus	182.216	216.811	29.9947	1.7005	1.71715	6.27929	0.721431	0.897916	2.12283	5.05425	0.482004	0.847018	5.75571	0.33666	0.524929	0	1.73628	0.745943	2.62271	0	0.3015	0.713205	1.11511	11.3357	0	26.0758	28.5738	6.17337	124.149	2.75256	5.09399
Guzmania	cylindrica	133.584	155.378	13.493	0.791611	0.647223	14.8862	0.411501	0.34726	1.44302	1.89161	0.538979	0.342381	0.492282	0.281416	0.639322	2.76221	0.515256	0.230977	0.791691	0.164214	0.299696	0.210728	0.531415	15.3507	0.330805	28.2205	15.737	9.06524	43.7652	0.888257	2.23958
Guzmania	cylindrica	136.408	192.051	6.82794	0.395805	1.0772	23.6007	0.629533	0.545979	2.27549	3.10332	0.742032	0.532872	4.44804	0.368415	0.649057	0.3884	0.951178	0.519567	1.33579	0.596159	0.393518	0.722399	0.653888	18.4002	0	51.4461	28.8405	7.08829	69.7641	1.32072	1.83333
Guzmania	cylindrica	127.615	128.813	6.45508	0	1.17951	16.0321	0.427122	0.435264	2.13903	2.51354	0.825867	0.669031	0.766092	0.394074	1.08119	4.7524	0.719472	0.361026	1.38037	0.169392	0.452947	0.540424	0.649426	13.3236	0.19045	31.7811	15.1971	5.79135	52.7419	1.61625	3.4444
Guzmania	killipiana	201.128	172.045	18.2532	6.21744	7.45012	29.9348	4.24799	1.22749	6.21166	6.70524	1.07866	1.47487	9.38793	1.44626	0.838182	0.505179	1.22384	1.13997	3.27471	0.497505	0.366286	0	0.965423	9.69222	0.145139	11.7318	18.3536	6.34736	123.472	3.99928	6.94028
Guzmania	killipiana	182.359	239.932	16.7365	7.65224	5.11468	20.1733	3.23476	0.886382	4.26931	4.51024	0.64498	0.752877	6.62724	0.966262	0.565002	0.539929	0.695905	0.733403	2.07395	0.751011	0.181823	0	0.532245	14.3717	0.12	18.6874	30.4062	13.3064	142.4	5.36461	12.8913
Guzmania	killipiana	147.809	149.892	16.0671	5.26091	3.73918	21.6597	2.81778	0.734411	4.29903	4.49646	0.723551	0.428336	5.44704	0.43368	0.483345	0.127436	1.01923	0.45912	1.82654	0.570146	0.448388	0.835657	0.305678	8.86319	0	14.7893	20.3664	6.62178	146.801	3.36287	7.47596
Guzmania	melinonis	96.3675	109.013	160.962	2.75481	3.82911	2.24332	1.19501	1.43985	0.695705	1.1329	0.253395	0.251742	1.26652	0.254162	0.110195	0	0.241378	0.182516	0.316787	0.129763	0.139832	0.141898	0.178795	17.0386	0.358834	16.4865	8.86339	21.7803	88.6006	6.49808	6.4554
Guzmania	melinonis	147.676	174.869	381.614	0.918269	5.27195	3.08565	1.40506	1.39687	0.796517	1.02029	0.17224	0.23639	0.890275	0.26055	0.175945	0.0175595	0.197956	0.167216	0.328214	2.17036	0.104018	0.239423	0.228501	9.85926	0	5.69375	5.09095	40.9014	103.205	7.97675	7.16967
Guzmania	melinonis	114.365	149.597	220.783	1.29863	4.85969	2.71956	1.18936	1.22645	0.664038	0.877108	0.189141	0.258605	0.806896	0.159272	0.152538	0.0224132	0.122049	0.113549	0.259065	0.341531	0.0893803	0.101191	0.145393	11.0656	1.14523	10.2591	6.19502	36.8125	119.895	14.3459	8.49624
Lutheria	splendens	86.6852	56.3917	63.2688	2.66939	1.46076	2.3007	1.11684	1.97912	1.18003	0.842569	0.0757919	0.395428	2.10393	0.168445	0.180721	0	0.205534	0.191146	0.257666	0.3299	0.607351	0.250843	0.2613	12.5048	0	8.84884	8.80264	18.2146	54.6447	4.0536	8.96358
Lutheria	splendens	231.25	244.339	143.647	3.20326	1.47047	2.01213	0.896069	1.78845	1.02269	0.724548	0.187704	0.228435	1.81926	0.183906	0.219425	0.0241543	0.171157	0.206423	0.205092	0	0.425232	0.124231	0.238352	10.266	0.230853	6.25767	5.42527	8.909	61.6225	4.2369	9.65844
Lutheria	splendens	138.019	167.496	92.5291	3.73714	1.6414	2.51649	1.14403	2.06036	1.14858	0.77332	0.181852	0.260599	2.15124	0.153029	0.220133	0.0417403	0.147223	0.104242	0.263934	0	0.598125	0.111574	0.306907	12.3205	0	10.5459	6.66031	8.83469	60.3913	4.57336	9.86857
Pitcairnia	corallina	206.209	235.814	43.8175	0	0.804607	1.59215	0.677434	0.572398	15.408	1.99716	0.860123	0.37725	0.37307	0.241103	0.28834	3.02316	0.223176	1.25992	0.680737	0.235215	0.0444496	2.26319	0.287184	10.8594	0.355513	18.1291	9.15115	4.62842	64.9239	1.94959	1.5545
Pitcairnia	corallina	272.996	327.671	32.3098	0	3.21286	5.16974	2.24356	0.230046	8.70321	2.05992	0.62428	0.929773	5.41279	0.64216	0.519348	0.271166	0.378856	2.44765	0.68789	0.475666	0	1.11598	1.22306	14.9951	0.401183	18.7896	8.2914	7.4709	69.5918	1.55962	1.02782
Pitcairnia	corallina	173.161	204.666	46.9971	0	1.21973	1.6198	0.75783	0.372122	11.7902	1.62389	0.669185	0.538998	0.417468	0.298857	0.321739	3.81086	0.23716	2.00181	0.887993	0.328669	0.0616054	1.89212	0.240536	10.4478	0	18.0238	11.6863	4.97247	55.4682	1.0729	0.548817
Pitcairnia	longissimiflora	139.06	134.531	100.52	9.99	20.2074	6.83035	2.66938	1.92831	2.0517	2.08286	0.30735	0.359484	4.00116	0.477183	0.514033	0.0946309	0.429048	1.21955	0.685147	0.216157	0.379229	1.9637	0.420313	4.17483	0	5.04653	3.6215	14.9821	78.6332	9.53852	12.5208
Pitcairnia	longissimiflora	121.323	135.726	99.7136	9.0201	25.4282	8.64293	3.29442	2.72529	2.57313	2.60148	0.361937	0.41684	5.18037	0.56287	0.562409	0.137415	0.529304	1.53725	0.865136	0.202605	0.504368	2.5635	0.599322	3.79413	0.168	4.41027	2.73107	6.39056	70.1693	10.247	13.7698
Pitcairnia	longissimiflora	116.257	132.471	115.767	11.1836	24.8162	8.88402	3.15891	2.30968	2.67098	2.52718	0.487075	0.770682	5.17825	0.649288	0.623353	0.0777805	0.603098	1.50737	0.944832	0.101753	0.844327	2.57003	0.705385	5.10177	0	3.33197	2.54925	11.9554	117.852	18.2855	14.5168
Pitcairnia	maidifolia	104.479	96.3957	92.658	0.92863	26.246	16.358	3.98074	3.79876	15.1786	12.4604	2.91866	1.73743	11.9703	1.47072	2.55477	0.798783	3.37312	4.13902	4.81825	0.68198	1.29668	9.10773	2.64517	11.8488	0.179007	35.5506	22.5221	10.2252	219.652	27.2504	8.02075
Pitcairnia	maidifolia	87.1354	76.1475	79.9761	1.23817	18.8415	11.8443	2.87919	2.60674	11.7821	8.98225	2.07608	1.15893	8.29711	1.03641	1.80115	0.537689	2.33974	2.8593	3.29735	0.4703	1.15844	6.45195	1.85243	13.9905	0	25.3476	15.0873	9.43444	192.45	26.4831	8.21266
Pitcairnia	maidifolia	101.77	104.582	94.4169	1.21238	25.0669	15.8988	3.86044	3.30045	16.9088	12.0019	2.73535	1.4188	10.6261	1.35184	2.35048	0.665562	2.99893	3.64801	4.16178	0.598837	1.85821	8.46353	2.39975	10.1492	0.15461	28.3696	19.1238	6.89654	308.295	32.3694	10.6554
Pitcairnia	olivia-estevae	176.41	187.539	82.3584	0.860877	8.36112	7.99831	1.23642	2.38917	15.3023	5.01227	0.98597	1.55734	2.81502	0.334414	0.501074	0.153161	0.452657	2.04412	1.572	1.12063	0.31556	1.6874	0.565411	24.3497	0	30.9887	19.0633	11.5392	211.25	14.1105	6.23964
Pitcairnia	olivia-estevae	294.101	401.62	84.5189	1.14784	7.60473	5.92509	1.1016	2.25224	13.6746	5.40806	0.612021	0	2.44077	0.282835	0.38819	0.231022	0.47595	2.16132	1.51037	0.709196	0.726353	3.66628	0.530516	19.9772	0	31.2792	19.3136	10.2068	148.573	10.379	4.82506
Pitcairnia	olivia-estevae	248.562	273.08	110.228	2.00871	8.54217	8.29468	1.28925	2.74125	16.1891	5.34053	1.12393	1.62954	2.80758	0.354294	0.501032	0.100271	0.494868	2.05613	1.75911	0.881142	0.331549	1.66563	0.576008	19.7508	0	18.819	11.2837	6.29554	186.08	10.0244	4.2669
Pitcairnia	recurvata	179.743	205.96	20.087	4.95664	2.24036	10.7971	3.2997	0.281552	2.9537	3.89234	0.463253	1.31303	3.90732	0.801958	0.790915	0.151481	0.244616	0.28942	0.477994	0.533236	0.130352	0.340608	0.882867	11.3544	0.493538	18.7426	10.1448	10.2138	148.02	12.4321	13.7747
Pitcairnia	recurvata	148.793	121.868	6.00786	2.9749	1.11975	6.76682	1.78865	0.398543	3.1594	2.86674	0.417025	0.9416	2.78974	0.409999	0.442631	0.0908869	0.177481	0.320591	0.432954	0.334821	0.0981612	0.468187	0.592907	9.32088	0.239649	14.5928	12.641	8.72732	133.124	12.1794	9.45665
Pitcairnia	recurvata	145.355	159.204	12.3821	4.75984	1.58623	9.60008	1.90653	0.317084	4.64849	3.72656	0.362417	1.06487	3.4394	0.469794	0.485073	0.101623	0.180337	0.423046	0.589037	0.380508	0.113634	0.273592	0.680398	7.52123	0	8.23904	6.80088	5.93957	150.602	13.3825	4.87419
Pitcairnia	sceptigera	57.1402	48.9801	93.9714	12.1044	9.88896	6.70757	4.71	7.68906	12.8425	4.25504	0.629379	1.39756	1.08354	0.975788	0.32206	5.08342	1.0041	2.76971	1.43499	0.487424	0.453915	7.55789	0.545726	11.7752	0.937939	11.1268	8.91491	9.98696	54.0682	13.9344	6.45003
Pitcairnia	sceptigera	85.7704	78.9466	194.557	13.774	15.3486	11.4419	8.06374	11.7217	18.8615	5.98965	0.847473	0.723199	11.3481	0.743318	0.45571	0	0.880224	3.17426	1.97673	1.36439	0.649207	5.40499	0.514514	16.315	0	8.51646	8.32068	5.03443	59.8708	13.8457	6.15431
Pitcairnia	sceptigera	77.9252	85.0665	167.186	17.1132	12.0691	10.5677	5.47517	8.05766	14.638	4.76018	0.915859	1.6404	6.01581	0.412271	0.408545	0	0.620605	2.59879	1.4136	0	0.362879	1.57965	0.458837	18.1512	6.42545	13.9785	13.2555	8.79245	65.356	17.3644	7.51458
Pitcairnia	wendlandii	127.714	126.518	64.2281	0.585286	29.8917	9.13211	3.33798	3.0781	4.84456	6.08518	0.903155	0.800747	7.09729	1.65116	1.44277	0.265005	2.26206	1.00393	1.67821	2.23102	1.05694	2.07899	1.13653	12.0369	0	15.8656	9.13874	3.67001	147.913	15.8571	11.6016
Pitcairnia	wendlandii	72.008	67.831	39.0446	1.67225	14.5815	4.49437	1.66008	1.0858	2.4609	2.79036	0.44827	0.551372	3.64588	0.875497	0.775941	0.172721	1.19657	0.458164	0.837941	0.972633	0.714555	0.94817	0.593258	15.5241	0	12.9127	8.14116	7.15138	112.268	13.4251	9.85927
Pitcairnia	wendlandii	91.2211	88.2716	40.1634	1.38558	18.7986	5.55439	2.09212	1.35219	3.08171	3.49193	0.50582	0.60074	4.42458	1.09288	0.952439	0.161583	1.50373	0.578467	1.09321	1.24502	0.745141	1.18918	0.721281	14.379	0	11.257	7.44034	8.22834	130.27	18.7806	14.9137
Portea	petropolitana	31.4619	30.2175	21.9846	2.75481	0.714828	1.90087	1.05169	0.97255	0.484669	0.626965	0.237842	0.415986	1.53636	0.106002	0.166206	1.12343	0.257215	0.385879	0.509913	0.0470034	0.229847	0.76481	0.19195	10.3112	0	2.22347	2.5928	11.5347	12.644	15.6298	9.19911
Portea	petropolitana	41.267	46.7457	30.2109	2.29567	1.58879	3.86932	2.06054	1.74238	0.743085	1.19039	0.279795	0.704494	2.15179	0.110809	0.150525	0.112996	0.298531	0.648856	0.965841	0.154106	0.21283	2.10299	0.640427	11.1924	0	3.35773	2.52427	17.1619	24.2355	3.32513	4.35966
Portea	petropolitana	44.6768	34.3953	42.4897	3.21394	0.941632	2.79136	1.45709	1.13169	0.794637	0.891267	0.140464	0.172329	2.76743	0.146195	0.129004	0	0.184991	0.370637	0.783432	0.148631	0	0.681564	0.417995	12.1147	0	3.11747	3.0356	15.912	19.4891	3.32607	3.9117
Pseudalcantarea	viridiflora	222.808	248.552	11.338	2.02559	3.64909	20.3105	0.697051	0.386624	1.27581	3.86887	0.79794	0.82836	1.99298	3.02837	1.22767	6.56154	1.45554	0.439786	0.234362	0.271851	0.17652	0.304705	4.10766	7.89725	0	24.5663	5.48863	6.17647	59.5055	2.00627	0
Pseudalcantarea	viridiflora	241.183	289.05	17.7626	5.24725	2.31107	18.3786	0.421977	0.315731	1.31172	3.16039	0.583696	0.694431	1.66184	3.07115	1.09853	4.68907	1.20561	0.435565	0.276717	0.197895	0.2129	0.414078	4.57331	10.3988	0.21451	23.4041	5.60294	7.89725	24.5663	18.8269	5.48863
Pseudalcantarea	viridiflora	377.204	446.755	11.0476	7.21497	3.94648	19.0881	0.838899	0.415827	1.31937	3.76805	0.688033	0.185144	11.6234	1.53548	0.937759	0.369326	2.01337	0.312181	0.249522	1.03151	0.381496	0.348165	4.06141	19.7841	2.44157	14.0439	5.8451	10.1017	22.7354	27.1644	5.44286
Quesnelia	quesneliana	245.7	321.256	37.38	1.40227	0.444773	32.599	3.34021	0.49872	12.2525	13.9068	0.728327	1.4243	7.8295	0.910866	1.17512	0.750605	1.25083	3.71202	3.46527	0.699318	1.26033	5.75558	1.32431	52.777	0	22.8494	12.4015	2.73198	155.238	10.9764	35.1378
Quesnelia	quesneliana	274.047	351.337	49.529	1.4607	0.759475	23.7503	2.38767	0.378127	9.66362	10.6166	0.598247	1.11328	5.88866	0.689507	0.876567	0.545177	0.921183	2.61272	2.49676	0.757292	0.914171	3.92905	0.856404	55.3509	0.164418	19.7424	10.9309	3.78807	177.205	13.0832	40.5955
Quesnelia	quesneliana	229.546	303.176	32.2033	1.77816	0.178054	13.8614	1.37601	0.228204	5.75774	6.11299	0.347986	0.518357	3.66849	0.413737	0.512295	0.315213	0.539804	1.52649	1.43552	0.484048	0.674652	2.2477	0.50169	49.3027	0	17.9906	7.08607	3.30459	102.563	6.58254	20.0244
Tillandsia	flabellata	135.765	164.974	112.204	2.82615	5.85436	3.61912	0.547164	0.753307	0.822669	0.88542	0.126533	0.112877	1.66182	0.167333	0.160016	0	0.118795	0.391182	0.0518483	0.281602	0.146415	0.773641	0.704446	47.6653	1.90014	23.9485	14.4981	14.9356	218.064	29.2696	64.7254
Tillandsia	flabellata	183.779	231.376	159.181	2.98612	10.6608	7.64671	1.0424	1.03243	1.11964	1.54166	0.185908	0.257638	2.89043	0.319593	0.266728	0.0853214	0.238059	0.475199	1.03262	0.58937	0.25784	1.03006	0.89924	39.1561	6.30101	27.5575	23.6097	13.6004	289.577	36.1171	54.9197
Tillandsia	flabellata	109.043	135.022	94.0843	2.32742	5.31138	3.63981	0.537969	0.523103	0.577497	0.733522	0.0978436	0.113384	1.49754	0.179825	0.146805	0.0399945	0.132081	0.262095	0.511639	0.226463	0.118938	0.606513	0.507213	34.7938	1.37559	15.1954	11.7574	15.9467	228.819	30.9365	41.8138
Tillandsia	funckiana	215.773	215.163	61.5129	1.85135	39.8105	6.49857	1.35503	1.56553	1.61955	2.39098	0.471652	0.890965	4.53662	0.668825	0.308013	0.210586	0.40787	1.18059	2.05719	0.726806	0.431309	6.68063	0.261182	15.7313	0.136257	13.6778	8.66994	7.1035	66.0364	4.81134	5.64557
Tillandsia	funckiana	188.402	193.42	56.0182	2.01375	36.3524	5.60273	1.088	1.28105	1.51124	2.2455	0.381937	0.704452	4.30211	0.535482	0.236162	0.12428	0.392797	1.08214	1.93838	0.290826	0.439486	6.37224	0.339871	11.7067	0	7.66409	5.77935	9.49124	80.4984	6.54805	6.05672
Tillandsia	funckiana	192.276	192.727	45.283	2.81925	36.8834	8.79039	1.50979	1.78674	1.91693	2.53797	0.314911	0.594423	8.16309	0.739888	0.390283	0.0914142	0.430421	1.07761	2.37001	1.12744	0.618988	1.87282	0.536703	17.0939	0	11.5099	5.64281	7.6835	67.3985	5.36243	4.77349
Tillandsia	ionantha	137.883	143.724	53.9535	2.25066	27.6388	12.226	1.46655	0.955731	2.12956	3.14924	0.459339	1.07741	5.24634	0.958533	0.717829	0	0.245684	0.640647	1.12173	0.828236	0.155238	0.651935	0.811665	16.6861	0.143007	15.8299	19.6349	12.5378	109.952	9.82059	11.2811
Tillandsia	ionantha	183.22	206.993	58.3952	3.222	22.4176	10.0772	1.02078	0.853055	1.88874	2.67476	0.451396	0.932658	2.83686	0.727066	0.651758	1.89333	0.225709	0.725056	1.34381	0.637294	0.167529	0.826358	0.710797	16.145	0.115322	14.4257	14.9622	10.7461	104.533	8.84998	9.57083
Tillandsia	ionantha	180.624	225.553	46.4568	2.70079	25.3269	11.5979	1.51415	0.900622	2.29478	3.88095	0.857365	1.13485	4.95861	0.910776	0.645179	0.0795772	0.317968	0.52981	1.08318	1.39198	0.206447	0.627657	0.856977	23.4058	0	14.0505	23.8972	4.85894	95.2779	6.3185	8.74898
Tillandsia	malzinei	139.752	148.847	281.33	1.06775	7.94503	4.35613	1.12026	1.48512	1.13588	5.85691	0.556281	0.594557	3.50727	0.114016	0.194234	0.180757	0.14462	0	0.311864	0.225527	0.413562	1.89599	0.207186	7.66556	0.150794	13.307	12.3819	10.0001	81.529	10.607	18.0699
Tillandsia	malzinei	102.169	116.672	283.693	1.63977	8.3587	5.52242	1.13767	1.56792	0.918375	6.3197	0.643563	0.627305	3.33635	0.310744	0.279226	0.198727	0.243994	0	0.348348	0.281335	0.356438	1.71855	0.224579	12.0902	0.254419	16.9729	14.0563	6.16605	91.7349	7.31667	4.93317
Tillandsia	malzinei	88.557	79.6205	266.576	2.18635	6.04014	3.85605	0.684996	1.10278	1.03997	4.82267	0.38037	0.374484	3.37838	0.068513	0.307333	0	0.0732257	0	0.249388	0	0.0655615	0.392949	0.338359	6.93016	0	21.1576	14.4278	14.2845	97.9632	7.29477	6.13268
Tillandsia	rauhii	161.875	180.169	16.902	8.26442	1.40962	5.30792	0.268898	0.893211	8.02335	3.50463	0.899916	0.885929	1.63167	0.870049	1.0021	6.76508	0.370358	0.115017	0.545956	0.972285	0.251014	1.69026	1.01624	25.1834	0	17.106	16.0854	8.29674	57.0251	1.70936	2.01759
Tillandsia	rauhii	92.0331	81.9266	3.43112	8.30349	1.20741	5.24172	0.220539	0.825092	6.50626	2.6962	0.707161	0.890143	6.3212	0.658673	0.880753	0	0.234468	0	0.422146	0	0.108347	0	0.695325	19.1828	0	19.8481	14.4065	5.0472	35.4557	1.0124	2.9372
Tillandsia	rauhii	143.158	122.194	9.55503	11.2341	1.48343	6.05068	0.246271	0.81323	8.02945	2.33147	0.952936	1.01959	7.63435	0.438081	0.950655	0.102838	0.466139	0.137896	0.487068	1.20132	0.19768	0.507505	0.880516	22.3528	0	11.5644	12.1204	9.54911	79.466	5.72321	13.2585
Vriesea	guttata	35.4626	36.5727	57.7419	2.08697	0.541276	1.59185	0.580002	1.34149	0.696118	0.594056	0.263339	0.285942	0.912451	0.143428	0	0	0.119787	0.11282	0.213508	0.261853	0.181549	0.230959	0.496932	8.68404	0	0.738788	5.06404	12.8501	20.3807	1.55078	4.71538
Vriesea	guttata	74.2819	83.213	161.141	0.695658	0.205415	0.583958	0.257576	0.600402	0.274638	0.271468	0.223694	0.0851201	0.327572	0.0411414	0	0	0.0188594	0	0.10533	0.25203	0.0906107	0.12516	0.208005	5.81657	0	1.66788	4.87677	11.4508	20.7437	1.37514	4.08979
Vriesea	guttata	48.73	49.0395	82.3116	0	0.399095	0.904208	0.3518	0.696384	0.359272	0.277509	0.0524393	0	0.777869	0.0756509	0.0448261	0.0311129	0.0630428	0.0202255	0.121014	0.697985	0.197189	0.0999946	0.262604	7.61596	0	2.65758	5.73778	11.8017	21.247	1.62438	4.87986
Vriesea	maxoniana	287.479	298.072	216.868	7.79662	0.632356	3.98496	0.571731	0.912783	1.06484	1.42073	0.174443	0.195896	2.89088	0.125185	0.194026	0.0523032	0.177856	0.102708	0.13522	0.157796	0.169754	0.328474	0.623981	6.61119	0.18805	12.1483	32.4621	4.03396	86.1678	1.58113	1.47824
Vriesea	maxoniana	350.921	372.791	299.486	9.5653	0.361861	3.47898	0.307141	0.750752	0.873741	1.07583	0.16091	0.147457	2.0356	0.106331	0.137177	0.0140335	0.15795	0.0926334	0.0820531	0.146677	0.153266	0.219878	0.528406	7.07931	0.280833	11.5575	29.0122	6.68917	45.166	0.47125	0.395556
Vriesea	maxoniana	376.947	394.478	228.244	9.96235	0.825596	5.35026	0.67608	1.04271	1.2185	1.57486	0.23163	0.64488	3.5232	0.11233	0.215865	0	0.167392	0	0	0	0	0.293029	0.753318	5.9325	0	10.7911	29.3657	6.55229	93.0038	5.5107	7.26864
Vriesea	unilateralis	101.666	96.6757	13.4494	2.58263	1.94527	14.0913	1.25272	0.692786	2.2027	2.40062	0.358681	0.514235	3.31159	0.258384	0.260408	0.157579	0.577525	0.282491	1.12548	0.47925	0.226261	1.47862	0.311447	9.77013	0	17.6284	21.0401	8.14251	5.80341	7.82969	7.94748
Vriesea	unilateralis	144.579	154.491	24.4698	5.73918	2.45336	11.3094	1.40513	0.736066	2.496	2.92127	0.410632	0.598095	3.66474	0.532872	0.254002	0.244389	0.632299	0.43026	1.27657	0.274357	0.355679	6.66702	0.333962	9.40675	0.128	14.4557	18.2497	9.1345	50.0466	1.11582	3.00753
Vriesea	unilateralis	137.441	135.287	18.4749	4.8783	1.93652	14.2651	1.13143	0.566985	2.71275	2.86427	0.436432	0.720156	4.49808	0	0.551212	0	0.626155	0.426022	1.31063	0	0.138024	0.474736	0.52762	10.7808	0	9.1368	15.0321	4.80938	71.3595	1.38076	5.51424
Werauhia	werckleana	142.49	137.76	115.596	1.16388	3.46736	22.0874	0.948184	1.0229	1.66998	3.061	0.391767	3.12381	6.181	0.56517	0.639084	0.116599	1.62014	0.698249	3.10492	0.577865	4.02669	3.38202	15.0912	4.87987	0	19.5169	13.1872	4.92882	39.9523	5.85409	3.2679
Werauhia	werckleana	122.276	117.267	96.3467	1.88592	2.75301	13.3759	0.750017	0.669242	1.12488	1.96445	0.270433	1.5456	3.88202	0.404898	0.434125	0.0839367	1.01143	0.38398	1.4682	0.605249	1.87561	1.73869	6.70858	6.56753	0.151358	16.2747	11.3872	6.10391	58.4844	9.33903	4.83706
Werauhia	werckleana	127.989	128.058	109.739	0.872913	2.82227	13.9385	0.820707	0.720842	1.18946	2.07271	0.287069	1.68062	3.87054	0.40845	0.454472	0.087216	1.0494	0.400835	1.51787	0.717997	1.51381	1.80698	6.83094	3.99973	0.0986667	20.6817	14.2476	5.46644	49.2156	7.41912	3.86776

## Sheet: Nectar
Supplementary Material
Comparative analyses of the metabolite and ion concentrations in nectar, nectaries, and leaves of 36 bromeliads with different photosynthesis and pollinator types
Author: Thomas Göttlinger*, Gertrud Lohaus
*Correspondence: Thomas Göttlinger (goettlinger@uni-wuppertal.de)
Original data: Measurement of sugar, starch, amino acids and inorganic ions in leaves, nectaries and nectar.
		Glucose [mM]	Fructose [mM]	Sucrose [mM]	Asparagine [mM]	Glutamine [mM]	Aspatic acid [mM]	Glutamic acid [mM]	Alanine [mM]	Serine [mM]	Glycine [mM]	Threonine [mM]	Valine [mM]	Isoleucine [mM]	Leucine [mM]	Methionine [mM]	Phenylalanine [mM]	Tyrosine [mM]	Proline [mM]	Arginine [mM]	Histidine [mM]	Lysine [mM]	Chloride [mM]	Phosphate [mM]	Sulfate [mM]	Nitrate [mM]	Sodium [mM]	Potassium [mM]	Magnesium [mM]	Calcium [mM]
Aechmea	fasciata	148.605	168.298	211.579	0.16472	0.02789	0.01713	0.02581	0.06	0.02276	0.01469	0.01478	0.04511	0.01794	0.02212	0	0.01409	0.00821	0.00644129	0.01917	0.02793	0.02761	1.03701	0.24243	0.02695	0	0.10145	0.61895	0.0695	0.02524
Aechmea	fasciata	144.477	129.379	229.663	0.12347	0.04206	0.0166	0.02498	0.05	0.02456	0.01491	0.01391	0.03365	0.01747	0.01401	0	0.01512	0.01318	0.00601812	0.02345	0.02834	0.0323	1.01664	0.32088	0	0	0.0944	0.71473	0.05983	0.03535
Aechmea	fasciata	154.635	146.123	219.789	0.07292	0.02278	0.02322	0.03145	0.054	0.03018	0.01639	0.01788	0.04727	0.02454	0.029	0	0.01426	0.01658	0.00215844	0.02599	0.01529	0.05431	1.10023	0.13892	0	0	0.07713	0.52116	0.0234	0.10253
Aechmea	gamosepala	209.082	213.173	771.882	0.676182	0.0272663	0.0149791	0.0208568	0.0450592	0.0402696	0.0251857	0.0149428	0.0197988	0.0117647	0.00778399	0.0104514	0.00929084	0	0.207494	0.00306523	0	0	0.61528	0.11243	0.04881	0	0.07038	0.42903	0.02972	0.05722
Aechmea	gamosepala	203.727	210.4	755.05	0.648625	0.0467534	0.0179352	0.00825122	0.0295655	0.0394436	0.025278	0.0167581	0.0175741	0.00999384	0.00446263	0.0048766	0	0	0.154659	0	0	0	0.97425	0	0.05502	0	0.07173	0.20427	0.00852	0.03525
Aechmea	gamosepala	186.403	180.029	649.777	0.58529	0.0211714	0.0224071	0	0.0655967	0.0546954	0.0298026	0.0146463	0.0245209	0.00928721	0.00892261	0.0177744	0.00876677	0	0.101038	0.00310182	0	0	0.64665	0.04409	0.25068	0.1017	0.15135	0.24906	0.01844	0.04683
Aechmea	miniata discolor	246.436	265.134	507.651	0.086296	0.134557	0.0379889	0.0397834	0.138451	0.0597431	0.0395033	0.0269504	0.03919	0.0311108	0.0546127	0.00959567	0.0277362	0.0235559	1.25363	0.024531	0	0.0786464	4.59486	0	0	0	0.449965	2.05014	0.289375	0.116045
Aechmea	miniata discolor	221.33	242.575	527.316	0.1407	0.17264	0.05651	0.0473	0.07157	0.09102	0.03266	0.03868	0.05149	0.03477	0.07953	0.01891	0.04243	0.02322	2.45409	0.04285	0.00867	0.07442	10.5228	0.24771	0.07561	0	0.73968	2.26934	0.21595	0.15677
Aechmea	miniata discolor	220.802	237.741	578.114	0.12519	0.12291	0.03648	0.04611	0.11741	0.09437	0.03896	0.03112	0.04431	0.0455	0.07684	0.02392	0.09628	0.01887	1.55797	0.00643	0.00714	0.07878	7.55885	0.123855	0.037805	0	0.16025	1.83093	0.3628	0.07532
Aechmea	nudicaulis	155.319	247.921	198.664	0.00591781	0.0359684	0.0194109	0.0732853	0.0124067	0.0108724	0.00412986	0.0105539	0.0158347	0.00442937	0.00422552	0.00137029	0.00869456	0.0029676	0.127628	0	0.012542	0.003434	0.983391	0	0	0	0.38947	0.31173	0.01869	0.04866
Aechmea	nudicaulis	141.065	213.395	153.161	0.00524831	0.034015	0.0202558	0.074749	0.0207754	0.0208717	0.00672497	0.0110795	0.0262113	0.00438637	0.00520539	0.00276067	0.00856868	0.00338138	0.138391	0	0.0154551	0.00803463	0.52355	0.16044	0.12308	0	0.24507	2.57714	0.30627	0.30496
Aechmea	nudicaulis	185.578	312.452	251.598	0.00596818	0.017834	0.0154252	0.0262156	0.0366475	0.0192797	0.00815446	0.00285586	0.0404374	0.0102665	0.0200916	0.00331885	0.0127341	0.00986275	0.11312	0	0.00882248	0.0178351	0.57686	0.26008	0.11589	0	0.31727	1.44443	0.16248	0.17681
Aechmea	orlandiana	158.677	146.486	332.533	0.0666897	0.00516571	0.00326573	0.00893997	0.0130935	0.00456516	0.00164299	0.0186082	0.0171053	0.00459971	0.0171636	0.00270322	0.00565145	0.00283872	0.0287624	0.0111509	0.00108915	0.0244521	1.57372	0.10643	0.12404	0	2.25271	0	0	0
Aechmea	orlandiana	142.755	123.266	324.014	0.250311	0.0207047	0.00958649	0.0266608	0.0466612	0.0246881	0.00566703	0.00491974	0.034144	0.00787891	0.0207333	0.0163201	0.0076444	0.0053831	0.0113918	0.00203425	0.00350112	0.0274345	3.58905	0.04251	0.17746	0.20657	1.4815	0.09494	0	0
Aechmea	orlandiana	142.492	134.369	341.053	0.1585	0.0129352	0.00642611	0.0178004	0.0298774	0.0146266	0.00365501	0.011764	0.0256247	0.00623931	0.0189484	0.00951168	0.00664792	0.00411091	0.0410913	0.0065926	0.00229514	0.0259433	3.06697	0.9061	0.23847	0	1.75425	0	0	0
Aechmea	recurvata	234.335	137.347	289.711	0.491138	0.0963086	0.0322216	0.0331363	0.0445381	0.0396813	0.00859625	0.0130586	0.0527194	0.0120927	0.0190436	0.00434101	0.0086476	0.00797684	0.00206273	0.00468025	0.0113044	0.0200526	0.46552	0	0	0.00968	0.33608	0.30441	0.01794	0.02576
Aechmea	recurvata	210.354	130.861	447.041	0.278338	0.0719161	0.0277908	0.0395483	0.0707633	0.0450824	0.0189687	0.0185745	0.0626344	0.0139295	0.0250188	0.0051592	0.0138922	0.0108819	0.00173721	0.00837621	0.000788161	0.0261505	0.31387	0	0.36153	0.19764	0.18931	0.0225	0.01237	0.03716
Aechmea	recurvata	221.081	159.622	407.75	0.19218	0.07762	0.05311	0.08737	0.00962	0.08574	0.04865	0.02213	0.08747	0.01113	0.05348	0.01416	0	0.02072	0.003089	0.01049	0.03116	0.10437	0.16222	0	0	0	0.4385	0	0.01683	0.04502
Alcantarea	imperalis	302.287	193.256	200.72	0.0111238	0.0952525	0.0266383	0.0215089	0.00639	0.00665748	0	0	0.00778864	0.0025695	0.00311296	0.000880727	0.00148653	0	0.00211947	0	0.0146893	0.00429213	0.14605	0.04168	0.02079	0.02872	1.59274	1.59363	0.0877785	0.0727796
Alcantarea	imperalis	214.167	231.787	133.899	0.015956	0.138363	0.0407613	0.0215247	0.00297157	0.00925442	0	0	0.0109243	0.00384689	0.00560715	0.000774154	0.00222672	0	0.00342819	0	0.0213925	0.00499075	0.13226	0	0.01262	0.01717	1.70045	1.79924	0.137126	0.0890298
Alcantarea	imperalis	181.454	247.853	230.464	0.012284	0.0674178	0.0340183	0.0284912	0.00512316	0.0104914	0.00320946	0.00309211	0.0104043	0.00455782	0.00741516	0.00135032	0.00286264	0.00191875	0.00193954	0.000506685	0.0166425	0.00713096	0.09092	0.02982	0.02744	0.03359	0.882238	2.57063	0.103044	0.0814558
Alcantarea	regina	270.449	292.062	278.611	0.034011	0.23792	0.0566529	0.0526717	0.0194036	0.022428	0.0103849	0	0.0673507	0.00710016	0.00840925	0.00632182	0.00780094	0.00311932	0.0132351	0	0.0042033	0.0168334	3.12012	0.40984	0.14126	0	5.17679	1.58928	0.63232	0.86535
Alcantarea	regina	324.819	346.758	684.05	0.0376433	0.103139	0.0194047	0.0210259	0.00580704	0.0152851	0.00606138	0	0.0227772	0.0037011	0.00274161	0.00111832	0.002315	0	0.00507816	0	0	0.00416171	2.23235	0	0	0	5.24004	0.747376	0.0738172	0.402013
Alcantarea	regina	339.993	451.518	749.921	0.0544501	0.175156	0.0443521	0.0431359	0.0158288	0.0362256	0.0101786	0	0.0374126	0.00696134	0.0061973	0	0.00429459	0.00245826	0.00661107	0	0.00330251	0.00954332	2.73181	0.10334	0.08239	0	5.02877	2.6008	0.295924	0.45219
Billbergia	euphemiae	359.461	703.857	1297.18	0.0457335	0.00727606	0.00532278	0.00654701	0.0305661	0.00256708	0.00273204	0.00157628	0.00588376	0.00157263	0	0	0	0	0.0381673	0.00111235	0	0.00138473	0.29715	0	0.08413	0	0.13163	0.19537	0.08977	0.15902
Billbergia	euphemiae	409.57	702.152	1596.08	0.163817	0.0121903	0.0071797	0.0106057	0.0178838	0.00862842	0.00959771	0.011203	0.0120113	0	0	0	0	0	0.0153363	0	0	0.00988892	0.428487	0	0.0155124	0.0356382	0.11609	0	0.01107	0.04626
Billbergia	euphemiae	312.9	343.287	1572.04	0.104775	0.00973319	0.00625124	0.00857636	0.00894189	0.00559775	0.00616487	0.00638964	0.00894751	0.000786314	0	0	0	0	0.0267518	0.000556173	0	0.00563682	0.330605	0.0086304	0.0125856	0	0.20206	0.00836	0.01523	0.04805
Billbergia	fosteriana	266.729	278.299	422.078	0.05487	0.45161	0.03379	0.02841	0.01641	0.0276	0.01068	0.00785	0.0181	0.00307	0	0	0	0	0	0	0	0.00511	0.85688	0.0959	0.13547	0.01856	0.30886	0.54543	0.03263	0.03862
Billbergia	fosteriana	270.842	294.757	762.187	0.0162438	0.274844	0.051052	0.0454045	0.02433	0.0406618	0.018213	0.0133463	0.0263438	0.00653309	0.00800703	0	0	0	0	0	0	0	1.17798	0.15715	0.1856	0.05693	0.23403	0.2752	0.0441	0.07492
Billbergia	fosteriana	275.783	251.495	717.12	0.08055	0.32117	0.0135748	0.08538	0.02533	0.05393	0.0183	0.01649	0.03009	0.00326	0.00489	0	0	0	0	0	0	0.01194	0.43417	0.04132	0.05359	0.06792	0.10718	0.32515	0.02389	0.03415
Billbergia	morelli	129.849	144.04	334.935	0.04299	0.18524	0.01902	0.01983	0.01716	0.01401	0.00268	0.0088	0.0296	0.00735	0.00325	0.00489	0.00321	0	0	0.00521	0.00697	0.00931	0.86733	0.02929	0.012	0	0.03447	1.01607	0.05109	0.03647
Billbergia	morelli	155.506	142.213	406.892	0.08116	0.15957	0.04314	0.02455	0.0274	0.02004	0.00511	0.00863	0.002	0.01354	0.01349	0	0.00672	0.01001	0	0.00281	0.00388	0.01252	1.24405	0	0.03803	0	0.02224	1.20962	0	0
Billbergia	morelli	139.86	136.983	333.886	0.0674729	0.0959687	0.0712167	0.0660857	0.0510319	0.0613774	0.0224953	0.0128884	0.0512409	0.0107672	0.00854864	0.00344387	0.00944646	0.0058713	0	0.00709497	0	0.00862548	0.82381	0	0.04709	0	0.05811	1.08004	0.03223	0.0255
Billbergia	vittata	71.9656	113.283	680.602	0.01611	0.00328	0.00381	0.00644	0.0011	0.00649	0.00329	0.00475	0.00662	0.00423	0.00406	0	0.003	0.00192	0	0.00158	0.0011	0.0048	0.22149	0.00593	0.01801	0.01105	0.01793	0.19697	0.00203	0.0022
Billbergia	vittata	108	93	508	0.00355	0.00047	0.0039	0.00425	0.00132	0.00047	0.00225	0.00029	0.00389	0.00203	0.00127	0.00093	0.00302	0.0028	0	0.00013	0.00099	0.00034	0.21487	0.02949	0	0.00684	0.05287	0.06432	0	0.01371
Billbergia	vittata	88.2268	121.035	553.6	0.0244431	0.00577884	0.00496793	0.00711014	0.0025928	0.00257435	0	0	0	0	0	0	0	0	0	0	0.00213988	0.0107734	0.18508	0	0.01258	0.009	0.21631	1.77163	0.0761	0.19923
Guzmania	calothyrsus	297.331	305.337	201.837	0.0936118	0.10485	0.0371389	0.0628816	0	0.080577	0.0309029	0.0126595	0.0659752	0.0202203	0.0357723	0.00484114	0.0323139	0.014845	0.0161132	0.0136081	0	0.017357	7.97065	1.06508	0.21746	0	0.05698	11.9022	0.03148	0.05556
Guzmania	calothyrsus	271.615	272.228	225.068	0.130749	0.0511293	0.0260867	0.0844158	0	0.0502461	0.0179932	0.00550657	0.0452563	0.0211635	0.0121857	0.0028117	0.0168629	0.00690408	0.0398125	0.00401712	0	0.00493098	10.1031	0.14869	0	0	0.06525	11.5383	0.09079	0.04265
Guzmania	calothyrsus	260.602	277.892	200.807	0.0330202	0.0660424	0.0279492	0.0470514	0	0.0241604	0.0408347	0.0248887	0.0394044	0.00718167	0.00539683	0	0.0798928	0	0.0269855	0.0181506	0	0	9.71179	0.16449	0	0.01115	2.42079	10.5291	0.4202	0.3952
Guzmania	cylindrica	265.535	218.802	93.3842	0.00982	0.10114	0.00604	0.01397	0.01163	0.00912	0.00597	0	0.0145	0.00581	0.00641	0.00967	0.00994	0	0.00836768	0	0.00779	0.01149	4.1926	0	0.74783	0.04121	0.08147	9.84756	0.03616	0.04227
Guzmania	cylindrica	297.348	241.667	80.1273	0.03439	0.0883	0.01376	0.02204	0.01815	0.01291	0.01367	0.00644	0.04425	0.01178	0.01251	0.00173	0.01272	0.00707	0.00315492	0.00347	0.00624	0.01893	3.30604	0.14401	0.65079	0.02231	0.11507	13.422	0.1397	0.04782
Guzmania	cylindrica	228.147	192.017	96.4644	0.02302	0.14292	0.01226	0.02751	0.02204	0.01323	0.01409	0.00554	0.04327	0.00893	0.00932	0.00145	0.0145	0.00558	0.00399717	0	0.01007	0.02616	6.78126	0.03455	0.78482	0.07388	1.2937	11.466	0.08327	0.03734
Guzmania	killipiana	293.33	303.87	203.325	1.61313	1.07703	0.54241	0.50433	0.5891	0.36033	0.28141	0.29677	0.32701	0.17559	0.27499	0.10405	0.18182	0.1591	0.0240489	0.06413	0.15645	0.34235	9.05797	0.82745	0.64782	0	0.14882	10.4052	0.27533	0.1704
Guzmania	killipiana	293.787	304.323	155.505	2.07411	0.85577	0.34483	0.44149	0.49875	0.32154	0.15147	0.15723	0.20124	0.11675	0.2202	0.06346	0.13482	0.0804	0.118065	0.0646	0.05437	0.17665	8.8948	2.95762	1.02776	0.00458	3.36442	8.52278	0.04486	0.10959
Guzmania	killipiana	234.985	242.015	154.882	2.09057	0.83106	0.4423	0.44496	0.65058	0.33675	0.19203	0.2275	0.2334	0.13304	0.23346	0.08316	0.14206	0.09276	0.0862622	0.04686	0.11555	0.24073	8.84701	2.8124	0.96205	0	0.29177	9.4803	0.10977	0.07353
Guzmania	melinonis	289.57	302.855	475.237	0.11348	0.76239	0.00849	0.06229	0.0465	0.21362	0.04432	0.19538	0.01161	0.00662	0.00855	0	0.01185	0.00981	0.0345843	0.3075	0.01515	0.56616	6.21826	0	0.04095	0.01771	0.07859	5.1338	0.19484	0.21618
Guzmania	melinonis	260.381	293.865	500.537	0.33832	1.01134	0.0023	0.10712	0.14139	0.31968	0.07381	0.18063	0.04008	0.01878	0.00398	0.0044	0.03903	0.03268	0.0155653	0.35803	0.02588	0.60413	8.01347	0.34825	0.16124	0.06301	0.14182	6.01568	0.06551	0.08406
Guzmania	melinonis	275.05	338.782	407.247	0.3598	1.15727	0.0051	0.06388	0.24694	0.2879	0.04928	0.10132	0.07816	0.02295	0	0	0.04086	0.0679	0.0279805	0.11385	0.07808	0.47869	7.77364	0.37138	0.15857	0.04441	0.13751	8.02366	0.10708	0.13558
Lutheria	splendens	43.2048	33.1007	168.671	0.02091	0.07899	0.01322	0.01793	0.0141	0.01905	0.00724	0.00567	0.01637	0.01037	0.00944	0.00104	0.00885	0.0073	0.000281917	0.00852	0.00401	0.00711	1.07852	0	0.10802	0.0923	0.56219	0.28685	1.11614	0.9265
Lutheria	splendens	36.9383	38.9547	300.805	0.04253	0.03414	0.03322	0.01269	0.03185	0.03574	0.0188	0.00678	0.01221	0.00653	0.00735	0.00075	0.00573	0.00392	0	0.00791	0.00941	0.01047	0.62819	0.08028	0.16478	0.08284	0.06471	0.83439	0.01311	0.05631
Lutheria	splendens	15.5979	15.8249	128.315	0.04558	0.03452	0.0288	0.01848	0.03517	0.04001	0.01963	0.00456	0.01366	0.00753	0.0093	0.0014	0.00623	0.00516	0.000873855	0.0073	0.00968	0.00852	1.10625	0	0.15363	0.12834	0.0556	0.34505	0.00187	0.01283
Pitcairnia	corallina	86.6086	124.382	600.233	0.209665	2.77759	0	0	17.3914	3.05486	0.849757	0.842621	0.327751	0.113923	0.110258	0.070997	0.041151	0.0053	0.0382	0.0281359	0.0157225	0.0407256	0.72862	0.07122	0	0.02636	1.03049	0	0	0
Pitcairnia	corallina	100.745	134.155	660.215	0.399471	2.51021	0	0	26.3457	3.5643	1.80297	0.849243	0.200039	0.0473246	0.0508931	0.0176474	0.0627942	0.00496	0.0272	0.0431828	0.0829123	0	0.31864	0.36144	0.03928	0.0268	1.29172	1.44976	0	0
Pitcairnia	corallina	120.781	154.121	770.273	0.43502	2.19725	0	0	22.6836	3.2565	1.47562	0.741511	0.207391	0.047211	0.0508973	0.0190468	0.0472805	0	0.0231	0.0695475	0.106547	0	0.55472	0.48892	0.03421	0	2.15496	0	0	0
Pitcairnia	longissimiflora	366.192	310.038	158.25	0.08315	0.3274	0.15589	0.25748	0.023	0.09506	0.03014	0.01779	0.02724	0.01295	0.01669	0.00429	0.00771	0	0.318648	0.00195	0	0.01779	4.76439	0.14397	0.11073	0.05579	0.42176	3.32524	0	0
Pitcairnia	longissimiflora	308.76	228.472	114.246	0.642212	0.198386	0.0733081	0.0996853	0.0228752	0.0610161	0.0101475	0.0164669	0.0296693	0.0181207	0.00423449	0	0.00402434	0.00443775	0.148464	0	0	0.00538971	9.68729	0.12112	0.05257	0.11598	0	6.14129	0	0
Pitcairnia	longissimiflora	415.914	266.941	248.875	0.199102	0.0870217	0.157518	0.285699	0.0226	0.083116	0.0105202	0.0150357	0.0302516	0.0172433	0.00799139	0.00476748	0.0194107	0	0.470663	0.018	0	0.00315569	10.631	0	0	0	0.10812	4.95835	0	0
Pitcairnia	maidifolia	208.255	274.216	895.273	12.0863	9.83159	0.196273	0.260959	8.17566	4.81492	0.544536	0.974113	0.841084	0.594851	0.360544	0.126619	0.409371	0.111596	0.0569101	0.452361	0.0269203	0.30872	0.74459	0	0.1618	0	1.32103	1.55849	0	0
Pitcairnia	maidifolia	226.516	292.555	1047.95	20.1788	16.4849	0.337111	0.457817	13.5659	8.16876	0.930394	1.63789	1.35522	0.982745	0.597423	0.217545	0.680702	0.192589	0.0157916	0.672857	0.0829191	0.493205	0.32749	0.20514	0	0	1.11489	0	0.04851	0.64223
Pitcairnia	maidifolia	198.813	318.228	863.958	6.08242	13.9856	0.134048	0.356363	14.2279	6.4176	0.842535	1.2197	0.870852	0.446439	0.39524	0.221609	0.239714	0.166747	0.0593246	0.40761	0.0171603	0.309836	0.96101	0	0.10723	0	0.5339	0.85486	0	0
Pitcairnia	olivia-estevae	305.342	281.994	554.859	0.655671	0.0604467	0.00950789	0.00998473	0.0111229	0.0184966	0.00759844	0	0.0156155	0.00538631	0.00862679	0.00384925	0.00608732	0.00464093	0.0251559	0.130078	0.00539563	0.01983	1.19811	0.35056	0.0923	0	6.89492	4.04806	0.200792	0.669644
Pitcairnia	olivia-estevae	334.617	329.775	613.083	0.958482	0.112002	0.0180267	0.0182317	0.0210263	0.0266136	0.00881138	0	0.0246242	0.00846136	0.0145631	0.00578016	0.01142	0.00693435	0.0235514	0.0691988	0.00662633	0.0233856	1.37386	0.44264	0.2719	0	6.51354	4.91033	0.22598	0.581932
Pitcairnia	olivia-estevae	308.283	311.535	544.878	0.99899	0.109908	0.0200466	0.0156333	0.020108	0.0318939	0.0107741	0	0.0259973	0.00762088	0.0133748	0.00652391	0.00916775	0.00686734	0.025	0.0401628	0.00919719	0.0183347	1.67	0.28092	0.11828	0	6.74725	5.88798	0.24374	0.690026
Pitcairnia	recurvata	211.789	180.258	65.2767	0	0.31413	0.00609	0.04768	0.06355	0.00937	0	0	0.01505	0	0	0	0	0	0.019466	0	0	0	1.56116	0	0	0	0.3924	0.01759	0.01798	0.0444
Pitcairnia	recurvata	255.256	175.368	143.169	0	0.36546	0.03807	0.06304	0.06639	0.01017	0	0	0.00949	0	0	0	0	0	0.0196226	0	0	0	1.28382	0	0	0.02767	0.11484	0.06599	0.01189	0.0398
Pitcairnia	recurvata	416.629	274.7	188.819	0.0330351	0.0138654	0.0194832	0.0149966	0.0142731	0.00543741	0	0	0.00377094	0	0	0	0.0042392	0	0.0137035	0	0.00245965	0	1.99128	0	0.02649	0	0.16891	3.87824	0.06854	0.16192
Pitcairnia	sceptigera	282.772	290.759	300.761	1.31149	1.42945	0.0726543	0.192977	13.6757	2.18578	0.393247	0.535248	0.291451	0.103537	0.0779494	0.0913665	0.0363327	0.0419646	0.4957	0.249148	0	0.145198	2.653	0	0	0.05319	0.92569	0	0	0
Pitcairnia	sceptigera	243.09	252.218	279.42	1.72569	1.27476	0.07839	0.0837372	11.8365	2.18083	0.335957	0.500409	0.301193	0.105959	0.0738563	0.0628899	0.0342039	0.033894	0.2377	0.0857613	0.00183121	0.132842	1.43649	0	0	0	1.67656	0	0	0
Pitcairnia	sceptigera	326.91	292.748	240.276	2.14994	1.85907	0.10946	0.263819	15.618	2.57419	0.469288	0.627263	0.357754	0.145488	0.103901	0.122077	0.0613535	0.0588428	0.5606	0.283926	0	0.183393	0.73823	0	0.013	0.0561	0.12352	0.01859	0.03102	0.09483
Pitcairnia	wendlandii	453.235	394.345	339.056	0.115686	0.110613	0.0378307	0.0231931	3.08772	0.459269	0.0651479	0.0435006	0.0688851	0.0275407	0.033099	0.0203869	0.0204283	0.00617002	0.1259	0	0	0.00986459	2.88098	2.70127	0.28418	0.24445	0.05155	1.5602	0	0.03441
Pitcairnia	wendlandii	702.213	619.36	532.535	0.109086	0.104537	0.0402509	0.0232259	3.01232	0.424649	0.0660744	0.0418228	0.0599544	0.0228903	0.02445	0.0102925	0.00308469	0.017689	0.1395	0	0	0.00971154	3.21037	0	0.18796	0.21216	0.05462	2.76879	0	0.05734
Pitcairnia	wendlandii	771.94	671.558	549.962	0.146063	0.20415	0.109149	0.0605554	4.2082	0.641493	0.100642	0.0699607	0.082375	0.047846	0.0650965	0.00848163	0.0453182	0.0369018	0.1146	0.011811	0	0.0202178	3.23338	0.04904	0.15258	0.2323	0.05525	1.19717	0.0229	0.02859
Portea	petropolitana	391.776	256.111	467.766	0.11692	0.1002	0.0725	0.07279	0.31829	0.21563	0.11309	0.09525	0.18363	0.12242	0.19421	0.06462	0.07749	0.07302	0.0114882	0.11969	0.04802	0.18337	0.54914	0.3274	0.09573	0.06094	0.0107	0.02092	0	0
Portea	petropolitana	334.484	221.821	490.56	0.00362	0.095781	0.02258	0.02086	0.490533	0.14905	0.045	0.04882	0.15121	0.07727	0.13389	0.05601	0.06615	0.057872	0.00327317	0.05823	0.04812	0.26851	0.68252	0.41324	0.06274	0.01156	0.02728	0.02032	0	0.0009
Portea	petropolitana	339.792	223.999	450.969	0.10262	0.09517	0.02989	0.04465	0.6664	0.26535	0.06154	0.03925	0.09812	0.036	0.07902	0.02966	0.04749	0.03813	0.0197033	0.03266	0.04308	0.06124	0.45495	0.38745	0.29254	0.0093	0.01899	0.02062	0	0.00045
Pseudalcantarea	viridiflora	201.901	159.404	94.8287	0.0868211	0.161469	0.0581344	0.169747	0	0.0118835	0.0116474	0.0183904	0.0328088	0.00678688	0.0136558	0.000975058	0.00716057	0.00956208	0.0150707	0.0413502	0	0.0336075	0.13755	0	0	0	0.10179	1.96979	0	0.01872
Pseudalcantarea	viridiflora	254.566	163.93	130.912	0.0680791	0.0689955	0.0965553	0.148939	0	0.0589367	0.0222667	0.0072745	0.0125314	0.00751606	0.0115637	0	0.0309183	0.00351518	0.00802	0.0093026	0	0.00351251	3.61287	0	0	0	0.08509	4.12093	0.0529	0.04863
Pseudalcantarea	viridiflora	279.862	174.306	133.286	0.0391336	0.114799	0.0137693	0.166013	0	0.270246	0.0176926	0.0201352	0.0339201	0.0173347	0.0191028	0	0.0112112	0.0148212	0.01286	0.0170241	0	0.0126581	0.08869	0	0	0	0.13808	1.70786	0.01964	0.03184
Quesnelia	quesneliana	261.127	265.849	425.378	0.07595	0.14956	0.02763	0.07885	0.18266	0.09051	0.0506	0.02005	0.07995	0.02248	0.0328	0.01522	0.02716	0.01475	0.01766	0.02255	0.01074	0.03549	0.62638	0.3965	0.08501	0.00753	0.02804	0.04234	0.00534	0.01047
Quesnelia	quesneliana	305.482	311.452	493.166	0.05144	0.22029	0.01848	0.10871	0.39716	0.09643	0.06045	0.0223	0.06184	0.02551	0.03664	0.00627	0.02666	0.01372	0.01966	0.0199	0.00677	0.06683	0.68694	0.17618	0.05492	0.01363	0.08149	0.06325	0.01067	0.00793
Quesnelia	quesneliana	328.446	344.987	551.091	0.14269	0.37069	0.05871	0.09922	0.145	0.13368	0.05284	0.05427	0.13424	0.06091	0.0781	0.0356	0.06854	0.02973	0.02798	0.04349	0.00508	0.07517	0.46526	0.13196	0.06247	0.07631	0.03963	0.18297	0.03321	0.02293
Tillandsia	flabellata	280.72	261.013	432.036	0.20954	0.36006	0.00874	0.00561	0.0825	0.03684	0.00788	0.01566	0.01711	0.01203	0.01031	0.00136	0.00998	0.00376	0.0239907	0.01322	0.00997	0.09635	4.84954	0.04226	0.05072	0	0.09069	2.71811	0.0098	0.06512
Tillandsia	flabellata	265.729	244.037	416.116	0.2872	0.45309	0.01721	0.01194	0.06766	0.04557	0.01066	0.0134	0.01808	0.01271	0.01217	0.00125	0.01242	0.00502	0.022355	0.01331	0.01013	0.0925	1.07161	0	0.08291	0	0.17828	0.2256	0.01696	0.14315
Tillandsia	flabellata	304.146	283.984	360.895	0.25133	0.74174	0.01628	0.01813	0.13956	0.08139	0.01141	0.02974	0.02817	0.01828	0.01407	0.00233	0.01158	0.00453	0.000189643	0.03214	0.02205	0.17968	2.26205	0	0	0	0.11056	0.01388	0.0099	0.03092
Tillandsia	funckiana	41.4785	71.3213	314.037	0.32868	0.04256	0.03601	0.00583	0.212785	0.02581	0.02326	0.00476	0.01351	0.01833	0.27753	0.06694	0.0629067	0.07965	0.0114994	0.00395	0.05741	0.00509	0.18105	0.06004	0.04094	0.00645	0.19436	1.01732	0.00797	0.03853
Tillandsia	funckiana	58.5995	83.0724	360.262	0.44178	0.78517	0.0682	0.03839	0.18308	0.2139	0.04712	0.03368	0.22183	0.11593	0.10929	0.0279	0.07658	0.06469	0.00987958	0.00133	0.03468	0.03854	0.79681	0.16116	0.13472	0.02415	0.19054	0.65355	0.03991	0.05908
Tillandsia	funckiana	13.9437	31.1651	193.801	0.58899	0.11052	0.10887	0.14666	0.25297	0.01849	0.10917	0.18626	0.13927	0.12478	0.12593	0.05385	0.06343	0.06689	0.00972589	0	0.09593	0.14013	0.17937	0.05315	0.05531	0.00452	0.22308	1.91191	0	0.07588
Tillandsia	ionantha	54.3228	70.5532	284.651	0.111	0.042	0.03	0.025	0	0.093	0.12	0.0038	0.0117	0.0054	0.0054	0	0.0075	0.0052	0.035	0.0129	0.0111	0.0068	0.38297	0.03632	0.08312	0.01131	0.04037	0.17665	0	0.04779
Tillandsia	ionantha	47.7949	61.9311	346.232	0.169	0.073	0.032	0.032	0	0.099	0.093	0.0028	0.0166	0.0071	0.0042	0	0.0048	0.0068	0.043	0.0077	0.0079	0.007	0.27729	0.03776	0.04996	0.01217	0.01503	0.02447	0	0
Tillandsia	ionantha	39.0048	63.7562	481.522	0.105	0.03	0.04	0.028	0	0.108	0.131	0.0026	0.0178	0.0105	0.0088	0	0.007	0.0077	0.048	0.0149	0.0118	0.0073	0.55757	0.02164	0.06101	0.01188	0.0277	0.10056	0	0.023895
Tillandsia	malzinei	88.0443	124.833	382.585	0	0.00873007	0.022325	0.0449079	0	0.0912496	0.0671261	0.0194364	0.0128945	0.0152797	0.00846688	0	0	0	0	0.0234776	0.0676906	0.0330565	0.45898	0	0.05732	0	0.09615	0.28079	0.01903	0.01523
Tillandsia	malzinei	110.577	175.369	430.533	0.00164721	0.0212092	0.0398358	0.0712827	0	0.0336973	0.0227441	0.00817581	0.0126866	0.021983	0.00539675	0.00437133	0.00536425	0.00470859	0	0.150059	0.01629	0.152299	0.41455	0.01945	0.04897	0	0.04307	0.01879	0.00419	0.01014
Tillandsia	malzinei	96.7657	177.319	370.77	0.0160989	0.0263155	0.0100105	0.0314207	0	0.0198424	0.0256418	0.00973876	0.0149241	0.00909069	0.00611999	0.00612016	0.00280638	0.00267736	0	0.0553014	0.0216013	0.0151441	0.29519	0.02638	0.05955	0	0.09097	0.16099	0.00486	0.00814
Tillandsia	rauhii	243.016	175.714	119.069	0.156362	4.50813	0.0590436	0.0950451	0.451851	0.740745	0.192525	0.0375935	0.0858736	0.0399071	0.0451277	0.0416429	0.0541005	0.0306125	0.0153948	0.081876	0.0337135	0.342897	2.75829	0	0.12759	0	0.24657	4.73993	0.08551	0.08037
Tillandsia	rauhii	204.636	143.412	65.5897	0.0797968	3.60111	0.0269011	0.545708	0.315195	0.411262	0.0799607	0.0119504	0.0975077	0.0387334	0.0326109	0.0238137	0.0498909	0.0196893	0.0105158	0.343896	1.1319	0.521064	2.5734	0	0.04562	0	0.09047	4.89158	0.03773	0.0489
Tillandsia	rauhii	253.701	195.189	89.0184	0.0508508	4.69702	0.0339351	0.156907	0.210497	0.175952	0.0156553	0.032843	0.09174	0.0466748	0.0304215	0.0358518	0.0394512	0.0201178	0.01606	0.180203	1.33931	0.528819	2.82642	0	0.02265	0	5.71484	3.27447	0.16	0.11738
Vriesea	guttata	511.56	245.836	1077.95	0.16724	0.0344287	0.0468629	0.0748822	0.00348876	0.022192	0.00355099	0.00570515	0	0.00681854	0.00445122	0.00430313	0.0113616	0.00377398	0.00497694	0.00742696	0.0233077	0.00645028	1.24584	0.09324	0.11982	0.01507	0.20347	0.02567	0.024	0.05973
Vriesea	guttata	582.421	560.24	1118.88	0.120183	0.0522038	0.137303	0.147928	0.0117656	0.0271645	0.0039745	0.011622	0.0547511	0.0140051	0.00991266	0	0.0115099	0.00262423	0.00463377	0.0127731	0.0298595	0.0072399	0.93464	0.04239	0.06204	0.01611	0.21659	1.00164	0.06924	0.17731
Vriesea	guttata	725.733	512.397	1412.17	0.143712	0.0433162	0.0920832	0.111405	0.0076272	0.0246782	0.00376275	0.00866356	0.0273755	0.0104118	0.00718194	0.00215157	0.0114358	0.0031991	0.00390954	0.0101	0.0265836	0.00684509	0.93251	0.01933	0.02713	0.02996	0.07064	0.03667	0.01971	0.0693
Vriesea	maxoniana	39.5237	34.3888	231.378	0.16012	0.04281	0.03153	0.03596	0.03133	0.04627	0.01413	0.00319	0.04675	0.00692	0.0133	0.00767	0.00481	0.00588	0	0.00648	0.00152	0.01859	0.3554	0.02381	0.1293	0	0.07634	0.08573	0.01521	0.02938
Vriesea	maxoniana	59.3834	52.3842	298.458	0.0442016	0.015489	0.0205051	0.0296002	0.0069432	0.0375875	0.354509	0.0602929	0.0151901	0.00587219	0.00857765	0	0.0109302	0.0134485	0.00344	0.0404246	0.0132176	0.0856049	0.3038	0	0.07893	0	0.03822	0	0	0.01705
Vriesea	maxoniana	57.1724	43.5098	244.719	0.116683	0.00612155	0.0199058	0.0231826	0.0038431	0.0501452	0.0729535	0.0310097	0.0804668	0.00347008	0.0492123	0.0157423	0.0011155	0.0209284	0	0.0111597	0.0232599	0.0660134	0.55543	0.04643	0.02672	0	0.05363	0.01226	0.00363	0.02313
Vriesea	unilateralis	214.79	165.954	102.436	0.09821	0.62013	0.04869	0.03739	0.05734	0.22769	0.02018	0.07647	0.12582	0.10114	0.11171	0	0.12011	0.04536	1.44788	0.09793	0.57926	0.00547	1.65295	0.09884	0	0.01518	0.6967	8.00986	0.02389	0.04308
Vriesea	unilateralis	216.41	190.154	103.566	0.180131	0.537901	0.0426362	0.111101	0.153353	0.500935	0.214388	0.244953	0.235415	0.133206	0.131008	0	0.140739	0.0661515	1.73469	0.0122927	0.447213	0.0129829	1.548	0.13086	0	0.03068	0.16256	5.69727	0.02821	0.04416
Vriesea	unilateralis	278.066	216.228	108.769	0.10173	0.277675	0.08763	0.07632	0.0767345	0.19649	0.0744221	0.175908	0.177434	0.133484	0.175846	0	0.151375	0.0631764	0.500335	0.0767345	0.171655	0.06401	1.812	0	0	0.13013	0.32735	6.90427	0.12762	0.05451
Werauhia	werckleana	693.531	597.041	218.575	0.15293	2.295	0.08387	0.0605	0.07274	0.34496	0.038	0.25585	0.14893	0.13596	0.20125	0	0.15327	0.03028	2.4457	0	0.11624	0.00766	3.78021	0	0	0	0.63727	23.5243	0.18736	0.07639
Werauhia	werckleana	454.561	388.111	161.22	0.18228	2.19987	0.0802	0.05379	0.07395	0.32709	0.03041	0.26184	0.16595	0.11916	0.1806	0	0.14966	0.03756	3.08851	0	0.22213	0.00803	1.84278	0	0	0	0.55488	21.2325	0.17348	0.11557
Werauhia	werckleana	553.319	484.847	144.923	0.1127	1.88916	0.0777	0.03793	0.06025	0.27518	0.0348	0.24618	0.11882	0.12755	0.14521	0	0.17098	0.04688	1.52634	0	0.11588	0.0066	4.64723	0	0	0.31493	0.43582	20.2763	0.18946	0.0643
